# Supplementary material for: N-(Phenyl­sulfon­yl)naphtho­[2,1-b]furan-1-carboxamide
Source: Acta Crystallogr Sect E Struct Rep Online. 2011 Nov 30;67(Pt 12):o3491. doi: 10.1107/S1600536811050495 (PMC3239115; doi:10.1107/S1600536811050495)
Supplement: Supplementary file 1 [file e-67-o3491-sup1.cif]

##############################################################################
#                                                                            #
# This CIF contains the data in a paper accepted for publication in          #
# Acta Crystallographica Section E. It conforms to the requirements of       #
# Notes for Authors for Acta Crystallographica Section E, and has been       #
# peer reviewed under the auspices of the IUCr Commission on Journals.       #
#                                                                            #
# Full details of the Crystallographic Information File format               #
# are given in the paper "The Crystallographic Information File (CIF):       #
# a New Standard Archive File for Crystallography" by S. R. Hall, F. H.      #
# Allen and I. D. Brown [Acta Cryst. (1991), A47, 655-685].                  #
#                                                                            #
# The current version of the core CIF dictionary is obtainable from          #
# ftp://ftp.iucr.org/pub/cif_core.dic.                                       #
#                                                                            #
# Software is freely available for graphical display of the structure(s)     #
# in this CIF. For information consult the CIF software page                 #
# http://www.iucr.org/resources/cif/software.                                #
#                                                                            #
# This file may be used for bona fide research purposes within the           #
# scientific community so long as proper attribution is given to the journal # 
# article from which it was obtained.                                        #
#                                                                            #
##############################################################################
data_I
_audit_creation_method     'WinGX routine CIF_UPDATE'
_chemical_name_systematic
;
<i>N</i>-(Phenylsulfonyl)naphtho[2,1-<i>b</i>]furan-1-carboxamide
;
_chemical_formula_moiety     'C19 H13 N O4 S'
_chemical_formula_sum     'C19 H13 N O4 S'
_chemical_formula_iupac     'C19 H13 N O4 S'
_chemical_formula_weight     351.36
_symmetry_cell_setting     monoclinic
_symmetry_space_group_name_H-M     'P 21/c'
_symmetry_space_group_name_hall     '-P 2ybc'
loop_
    _symmetry_equiv_pos_as_xyz
    'x, y, z'
    '-x, y+1/2, -z+1/2'
    '-x, -y, -z'
    'x, -y-1/2, z-1/2'
_cell_length_a     13.8504(10)
_cell_length_b     12.2166(8)
_cell_length_c     9.7164(6)
_cell_angle_alpha     90
_cell_angle_beta     101.248(2)
_cell_angle_gamma     90
_cell_volume     1612.48(19)
_cell_formula_units_Z     4
_cell_measurement_reflns_used     2986
_cell_measurement_theta_min     2.242
_cell_measurement_temperature     299(2)
_cell_special_details     '1.447 Mg m-3'
_exptl_crystal_description     'Prism'
_exptl_crystal_colour     'colourless'
_exptl_crystal_size_max     0.35
_exptl_crystal_size_mid     0.3
_exptl_crystal_size_min     0.25
_exptl_crystal_density_diffrn     1.447
_exptl_crystal_density_method     'not measured'
_exptl_crystal_F_000     728
_exptl_absorpt_coefficient_mu     0.225
_exptl_absorpt_correction_type     multi-scan
_exptl_absorpt_process_details     '(SADABS; Sheldrick, 1996)'
_exptl_absorpt_correction_T_min     0.924
_exptl_absorpt_correction_T_max     0.945
_exptl_special_details     ?
_diffrn_ambient_temperature     299(2)
_diffrn_radiation_type     MoK\a
_diffrn_radiation_wavelength     0.71073
_diffrn_radiation_source     'fine-focus sealed tube'
_diffrn_radiation_monochromator     graphite
_diffrn_measurement_device_type     'Bruker APEXII CCD area-detector'
_diffrn_measurement_method     'phi and scans'
_diffrn_reflns_number     15289
_diffrn_reflns_av_R_equivalents     0.0273
_diffrn_reflns_theta_min     2.89
_diffrn_reflns_theta_max     25.5
_diffrn_reflns_theta_full     25.5
_diffrn_measured_fraction_theta_max     0.995
_diffrn_measured_fraction_theta_full     0.995
_diffrn_reflns_limit_h_min     -16
_diffrn_reflns_limit_h_max     16
_diffrn_reflns_limit_k_min     -14
_diffrn_reflns_limit_k_max     14
_diffrn_reflns_limit_l_min     -11
_diffrn_reflns_limit_l_max     11
_refine_special_details
;
Refinement of <i>F</i>^2^ against ALL reflections. The weighted <i>R</i>-factor
<i>wR</i> and goodness of fit <i>S</i> are based on <i>F</i>^2^, conventional
<i>R</i>-factors <i>R</i> are based on <i>F</i>, with <i>F</i> set to zero for
negative <i>F</i>^2^. The threshold expression of <i>F</i>^2^ >
\s(<i>F</i>^2^) is used only for calculating <i>R</i>-factors(gt) <i>etc</i>.
and is not relevant to the choice of reflections for refinement.
<i>R</i>-factors based on <i>F</i>^2^ are statistically about twice as large
as those based on <i>F</i>, and <i>R</i>- factors based on ALL data will be
even larger.
;
_reflns_number_total     2986
_reflns_number_gt     2394
_reflns_threshold_expression     >2sigma(I)
_refine_ls_structure_factor_coef     Fsqd
_refine_ls_matrix_type     full
_refine_ls_R_factor_all     0.0538
_refine_ls_R_factor_gt     0.0407
_refine_ls_wR_factor_ref     0.1334
_refine_ls_goodness_of_fit_ref     0.848
_refine_ls_restrained_S_all     0.848
_refine_ls_number_reflns     2986
_refine_ls_number_parameters     231
_refine_ls_number_restraints     1
_refine_ls_hydrogen_treatment     mixed
_refine_ls_weighting_scheme     calc
_refine_ls_weighting_details
         'calc w=1/[\s^2^(Fo^2^)+(0.0827P)^2^+1.1854P] where P=(Fo^2^+2Fc^2^)/3'
_atom_sites_solution_hydrogens     geom
_atom_sites_solution_primary     direct
_atom_sites_solution_secondary     difmap
_refine_ls_shift/su_max     0.001
_refine_ls_shift/su_mean     0
_refine_diff_density_max     0.25
_refine_diff_density_min     -0.379
_refine_ls_extinction_method     SHELXL
_refine_ls_extinction_coef     0.0054(12)
loop_
    _atom_type_symbol
    _atom_type_description
    _atom_type_scat_dispersion_real
    _atom_type_scat_dispersion_imag
    _atom_type_scat_source
    C C 0.0033 0.0016 'International Tables Vol C Tables 4.2.6.8 and 6.1.1.4'
    H H 0 0 'International Tables Vol C Tables 4.2.6.8 and 6.1.1.4'
    N N 0.0061 0.0033 'International Tables Vol C Tables 4.2.6.8 and 6.1.1.4'
    O O 0.0106 0.006 'International Tables Vol C Tables 4.2.6.8 and 6.1.1.4'
    S S 0.1246 0.1234 'International Tables Vol C Tables 4.2.6.8 and 6.1.1.4'
_computing_data_collection     'APEX2 (Bruker, 2004)'
_computing_cell_refinement     'APEX2 and SAINT-Plus (Bruker, 2004)'
_computing_data_reduction     'SAINT-Plus and XPREP (Bruker, 2004)'
_computing_structure_solution     'SHELXS-97 (Sheldrick, 2008)'
_computing_structure_refinement     'SHELXL-97 (Sheldrick, 2008)'
_computing_molecular_graphics     'ORTEP-3 (Farrugia, 1997)'
_computing_publication_material     'SHELXL97 (Sheldrick, 2008)'
loop_
    _atom_site_type_symbol
    _atom_site_label
    _atom_site_fract_x
    _atom_site_fract_y
    _atom_site_fract_z
    _atom_site_U_iso_or_equiv
    _atom_site_adp_type
    _atom_site_calc_flag
    _atom_site_refinement_flags
    _atom_site_occupancy
    _atom_site_disorder_assembly
    _atom_site_disorder_group
    H H1N 0.8221(19) 0.1816(19) 0.346(3) 0.053(8) Uiso d D 1 . .
    S S1 0.72588(4) 0.25754(5) 0.18450(6) 0.0566(2) Uani d . 1 . .
    N N1 0.82025(14) 0.24177(18) 0.3158(2) 0.0527(5) Uani d D 1 . .
    O O1 0.69636(15) 0.14945(17) 0.1467(2) 0.0910(7) Uani d . 1 . .
    O O2 0.75502(14) 0.3299(2) 0.08507(18) 0.0853(7) Uani d . 1 . .
    O O3 0.85990(12) 0.42070(13) 0.35980(18) 0.0626(5) Uani d . 1 . .
    O O4 0.96215(10) 0.17651(11) 0.52390(14) 0.0448(4) Uani d . 1 . .
    C C1 1.14610(14) 0.26862(18) 0.8155(2) 0.0430(5) Uani d . 1 . .
    C C2 1.18623(16) 0.3662(2) 0.8774(2) 0.0545(6) Uani d . 1 . .
    H H2 1.1644 0.4332 0.8376 0.065 Uiso calc R 1 . .
    C C3 1.25770(18) 0.3628(3) 0.9968(2) 0.0663(7) Uani d . 1 . .
    H H3 1.2841 0.4278 1.0377 0.08 Uiso calc R 1 . .
    C C4 1.29114(18) 0.2631(3) 1.0575(3) 0.0703(8) Uani d . 1 . .
    H H4 1.3395 0.2621 1.1387 0.084 Uiso calc R 1 . .
    C C5 1.25403(17) 0.1678(3) 0.9995(2) 0.0636(7) Uani d . 1 . .
    H H5 1.2771 0.102 1.0416 0.076 Uiso calc R 1 . .
    C C6 1.18038(15) 0.16646(19) 0.8755(2) 0.0488(5) Uani d . 1 . .
    C C7 1.14042(17) 0.0666(2) 0.8153(2) 0.0566(6) Uani d . 1 . .
    H H7 1.1644 0.0011 0.8573 0.068 Uiso calc R 1 . .
    C C8 1.06823(17) 0.06330(19) 0.6984(2) 0.0550(6) Uani d . 1 . .
    H H8 1.0426 -0.0025 0.6593 0.066 Uiso calc R 1 . .
    C C9 1.03480(14) 0.16388(17) 0.6404(2) 0.0425(5) Uani d . 1 . .
    C C10 1.06976(14) 0.26419(16) 0.6922(2) 0.0395(4) Uani d . 1 . .
    C C11 1.01546(14) 0.34374(17) 0.6020(2) 0.0412(4) Uani d . 1 . .
    H H11 1.0225 0.4194 0.609 0.049 Uiso calc R 1 . .
    C C12 0.95188(13) 0.28806(17) 0.5044(2) 0.0404(4) Uani d . 1 . .
    C C13 0.87507(14) 0.32539(18) 0.3889(2) 0.0430(5) Uani d . 1 . .
    C C14 0.63289(15) 0.3220(2) 0.2518(2) 0.0502(5) Uani d . 1 . .
    C C16 0.4993(2) 0.3091(5) 0.3712(4) 0.1040(13) Uani d . 1 . .
    H H16 0.4601 0.2673 0.4186 0.125 Uiso calc R 1 . .
    C C15 0.57551(19) 0.2612(3) 0.3241(3) 0.0725(8) Uani d . 1 . .
    H H15 0.5888 0.1872 0.3409 0.087 Uiso calc R 1 . .
    C C19 0.6169(2) 0.4313(3) 0.2335(4) 0.0876(9) Uani d . 1 . .
    H H19 0.6567 0.4741 0.1882 0.105 Uiso calc R 1 . .
    C C17 0.4807(3) 0.4141(5) 0.3499(5) 0.1213(18) Uani d . 1 . .
    H H17 0.4271 0.445 0.3801 0.146 Uiso calc R 1 . .
    C C18 0.5377(3) 0.4776(4) 0.2854(5) 0.1210(15) Uani d . 1 . .
    H H18 0.5249 0.5522 0.275 0.145 Uiso calc R 1 . .
loop_
    _atom_site_aniso_label
    _atom_site_aniso_U_11
    _atom_site_aniso_U_22
    _atom_site_aniso_U_33
    _atom_site_aniso_U_12
    _atom_site_aniso_U_13
    _atom_site_aniso_U_23
    S1 0.0409(3) 0.0788(5) 0.0460(3) 0.0105(3) -0.0012(2) -0.0159(3)
    N1 0.0427(10) 0.0551(13) 0.0552(11) 0.0046(8) -0.0028(8) -0.0053(9)
    O1 0.0699(12) 0.0851(14) 0.1006(15) 0.0202(10) -0.0264(11) -0.0464(12)
    O2 0.0582(10) 0.154(2) 0.0440(9) 0.0078(12) 0.0119(8) 0.0091(11)
    O3 0.0571(9) 0.0564(10) 0.0672(10) -0.0011(8) -0.0051(8) 0.0136(8)
    O4 0.0406(7) 0.0441(8) 0.0477(8) 0.0006(6) 0.0034(6) -0.0032(6)
    C1 0.0329(10) 0.0591(13) 0.0383(10) -0.0002(8) 0.0104(8) 0.0039(9)
    C2 0.0465(12) 0.0679(15) 0.0478(12) -0.0094(10) 0.0056(9) 0.0003(10)
    C3 0.0515(13) 0.092(2) 0.0534(13) -0.0177(13) 0.0049(11) -0.0072(13)
    C4 0.0443(13) 0.118(2) 0.0443(13) -0.0070(14) -0.0007(10) 0.0093(14)
    C5 0.0421(12) 0.098(2) 0.0498(13) 0.0085(13) 0.0078(10) 0.0199(13)
    C6 0.0367(10) 0.0675(14) 0.0442(11) 0.0060(9) 0.0127(9) 0.0108(10)
    C7 0.0541(13) 0.0563(14) 0.0599(13) 0.0134(11) 0.0124(11) 0.0145(11)
    C8 0.0574(13) 0.0458(13) 0.0615(13) 0.0057(10) 0.0104(11) 0.0033(10)
    C9 0.0364(10) 0.0466(11) 0.0444(10) 0.0023(8) 0.0082(8) 0.0011(9)
    C10 0.0319(9) 0.0480(11) 0.0392(10) 0.0002(8) 0.0084(8) 0.0028(8)
    C11 0.0387(10) 0.0414(11) 0.0436(10) -0.0016(8) 0.0082(8) 0.0009(8)
    C12 0.0350(9) 0.0430(11) 0.0441(10) 0.0011(8) 0.0096(8) 0.0012(8)
    C13 0.0360(10) 0.0519(13) 0.0413(10) 0.0003(9) 0.0084(8) 0.0004(9)
    C14 0.0348(10) 0.0639(14) 0.0491(11) 0.0011(9) 0.0009(9) -0.0112(10)
    C16 0.0497(17) 0.190(4) 0.075(2) -0.017(2) 0.0200(15) -0.028(3)
    C15 0.0501(14) 0.102(2) 0.0630(15) -0.0128(13) 0.0048(12) -0.0044(14)
    C19 0.0656(17) 0.072(2) 0.124(3) 0.0113(14) 0.0167(17) -0.0006(18)
    C17 0.0517(18) 0.186(5) 0.124(3) 0.007(3) 0.011(2) -0.077(3)
    C18 0.091(3) 0.094(3) 0.170(4) 0.035(2) 0.007(3) -0.037(3)
_geom_special_details
;
All e.s.d.'s (except the e.s.d. in the dihedral angle between two l.s. planes)
are estimated using the full covariance matrix. The cell e.s.d.'s are taken
into account individually in the estimation of e.s.d.'s in distances, angles
and torsion angles; correlations between e.s.d.'s in cell parameters are only
used when they are defined by crystal symmetry. An approximate (isotropic)
treatment of cell e.s.d.'s is used for estimating e.s.d.'s involving l.s.
planes.
;
loop_
    _geom_bond_atom_site_label_1
    _geom_bond_atom_site_label_2
    _geom_bond_site_symmetry_2
    _geom_bond_distance
    _geom_bond_publ_flag
    S1 O1 . 1.410(2) ?
    S1 O2 . 1.425(2) ?
    S1 N1 . 1.650(2) ?
    S1 C14 . 1.742(2) ?
    N1 C13 . 1.383(3) ?
    N1 H1N . 0.79(2) ?
    O3 C13 . 1.207(2) ?
    O4 C9 . 1.369(2) ?
    O4 C12 . 1.379(2) ?
    C1 C2 . 1.400(3) ?
    C1 C6 . 1.419(3) ?
    C1 C10 . 1.436(3) ?
    C2 C3 . 1.371(3) ?
    C2 H2 . 0.93 ?
    C3 C4 . 1.393(4) ?
    C3 H3 . 0.93 ?
    C4 C5 . 1.350(4) ?
    C4 H4 . 0.93 ?
    C5 C6 . 1.419(3) ?
    C5 H5 . 0.93 ?
    C6 C7 . 1.418(3) ?
    C7 C8 . 1.360(3) ?
    C7 H7 . 0.93 ?
    C8 C9 . 1.393(3) ?
    C8 H8 . 0.93 ?
    C9 C10 . 1.376(3) ?
    C10 C11 . 1.422(3) ?
    C11 C12 . 1.346(3) ?
    C11 H11 . 0.93 ?
    C12 C13 . 1.461(3) ?
    C14 C19 . 1.360(4) ?
    C14 C15 . 1.377(3) ?
    C16 C17 . 1.316(6) ?
    C16 C15 . 1.362(5) ?
    C16 H16 . 0.93 ?
    C15 H15 . 0.93 ?
    C19 C18 . 1.412(5) ?
    C19 H19 . 0.93 ?
    C17 C18 . 1.346(6) ?
    C17 H17 . 0.93 ?
    C18 H18 . 0.93 ?
loop_
    _geom_angle_atom_site_label_1
    _geom_angle_atom_site_label_2
    _geom_angle_atom_site_label_3
    _geom_angle_site_symmetry_1
    _geom_angle_site_symmetry_3
    _geom_angle
    _geom_angle_publ_flag
    O1 S1 O2 . . 120.71(14) ?
    O1 S1 N1 . . 103.77(12) ?
    O2 S1 N1 . . 108.08(11) ?
    O1 S1 C14 . . 108.85(12) ?
    O2 S1 C14 . . 107.57(12) ?
    N1 S1 C14 . . 107.12(10) ?
    C13 N1 S1 . . 125.68(18) ?
    C13 N1 H1N . . 121.3(19) ?
    S1 N1 H1N . . 111.1(19) ?
    C9 O4 C12 . . 105.34(15) ?
    C2 C1 C6 . . 119.94(19) ?
    C2 C1 C10 . . 123.80(19) ?
    C6 C1 C10 . . 116.25(19) ?
    C3 C2 C1 . . 119.9(2) ?
    C3 C2 H2 . . 120.1 ?
    C1 C2 H2 . . 120.1 ?
    C2 C3 C4 . . 120.7(2) ?
    C2 C3 H3 . . 119.7 ?
    C4 C3 H3 . . 119.7 ?
    C5 C4 C3 . . 120.6(2) ?
    C5 C4 H4 . . 119.7 ?
    C3 C4 H4 . . 119.7 ?
    C4 C5 C6 . . 121.1(2) ?
    C4 C5 H5 . . 119.4 ?
    C6 C5 H5 . . 119.4 ?
    C1 C6 C5 . . 117.8(2) ?
    C1 C6 C7 . . 120.97(19) ?
    C5 C6 C7 . . 121.2(2) ?
    C8 C7 C6 . . 122.3(2) ?
    C8 C7 H7 . . 118.8 ?
    C6 C7 H7 . . 118.8 ?
    C7 C8 C9 . . 116.4(2) ?
    C7 C8 H8 . . 121.8 ?
    C9 C8 H8 . . 121.8 ?
    O4 C9 C10 . . 110.56(17) ?
    O4 C9 C8 . . 124.53(19) ?
    C10 C9 C8 . . 124.91(19) ?
    C9 C10 C11 . . 106.10(17) ?
    C9 C10 C1 . . 119.19(18) ?
    C11 C10 C1 . . 134.70(19) ?
    C12 C11 C10 . . 106.48(18) ?
    C12 C11 H11 . . 126.8 ?
    C10 C11 H11 . . 126.8 ?
    C11 C12 O4 . . 111.50(17) ?
    C11 C12 C13 . . 131.45(19) ?
    O4 C12 C13 . . 117.01(17) ?
    O3 C13 N1 . . 122.6(2) ?
    O3 C13 C12 . . 123.26(19) ?
    N1 C13 C12 . . 114.10(19) ?
    C19 C14 C15 . . 120.1(2) ?
    C19 C14 S1 . . 120.5(2) ?
    C15 C14 S1 . . 119.4(2) ?
    C17 C16 C15 . . 120.4(4) ?
    C17 C16 H16 . . 119.8 ?
    C15 C16 H16 . . 119.8 ?
    C16 C15 C14 . . 120.1(4) ?
    C16 C15 H15 . . 119.9 ?
    C14 C15 H15 . . 119.9 ?
    C14 C19 C18 . . 117.7(3) ?
    C14 C19 H19 . . 121.2 ?
    C18 C19 H19 . . 121.2 ?
    C16 C17 C18 . . 121.4(4) ?
    C16 C17 H17 . . 119.3 ?
    C18 C17 H17 . . 119.3 ?
    C17 C18 C19 . . 120.2(4) ?
    C17 C18 H18 . . 119.9 ?
    C19 C18 H18 . . 119.9 ?
loop_
    _geom_torsion_atom_site_label_1
    _geom_torsion_atom_site_label_2
    _geom_torsion_atom_site_label_3
    _geom_torsion_atom_site_label_4
    _geom_torsion_site_symmetry_1
    _geom_torsion_site_symmetry_2
    _geom_torsion_site_symmetry_3
    _geom_torsion_site_symmetry_4
    _geom_torsion
    _geom_torsion_publ_flag
    O1 S1 N1 C13 . . . . 179.8(2) ?
    O2 S1 N1 C13 . . . . 50.5(2) ?
    C14 S1 N1 C13 . . . . -65.2(2) ?
    C6 C1 C2 C3 . . . . -0.8(3) ?
    C10 C1 C2 C3 . . . . 178.7(2) ?
    C1 C2 C3 C4 . . . . 0.1(4) ?
    C2 C3 C4 C5 . . . . 0.2(4) ?
    C3 C4 C5 C6 . . . . 0.2(4) ?
    C2 C1 C6 C5 . . . . 1.1(3) ?
    C10 C1 C6 C5 . . . . -178.44(17) ?
    C2 C1 C6 C7 . . . . 179.6(2) ?
    C10 C1 C6 C7 . . . . 0.0(3) ?
    C4 C5 C6 C1 . . . . -0.8(3) ?
    C4 C5 C6 C7 . . . . -179.3(2) ?
    C1 C6 C7 C8 . . . . 0.1(3) ?
    C5 C6 C7 C8 . . . . 178.5(2) ?
    C6 C7 C8 C9 . . . . -0.3(3) ?
    C12 O4 C9 C10 . . . . -0.4(2) ?
    C12 O4 C9 C8 . . . . 179.38(19) ?
    C7 C8 C9 O4 . . . . -179.39(19) ?
    C7 C8 C9 C10 . . . . 0.4(3) ?
    O4 C9 C10 C11 . . . . -0.1(2) ?
    C8 C9 C10 C11 . . . . -179.9(2) ?
    O4 C9 C10 C1 . . . . 179.47(15) ?
    C8 C9 C10 C1 . . . . -0.3(3) ?
    C2 C1 C10 C9 . . . . -179.43(19) ?
    C6 C1 C10 C9 . . . . 0.1(3) ?
    C2 C1 C10 C11 . . . . 0.0(3) ?
    C6 C1 C10 C11 . . . . 179.5(2) ?
    C9 C10 C11 C12 . . . . 0.6(2) ?
    C1 C10 C11 C12 . . . . -178.9(2) ?
    C10 C11 C12 O4 . . . . -0.9(2) ?
    C10 C11 C12 C13 . . . . 177.01(19) ?
    C9 O4 C12 C11 . . . . 0.8(2) ?
    C9 O4 C12 C13 . . . . -177.41(15) ?
    S1 N1 C13 O3 . . . . -2.0(3) ?
    S1 N1 C13 C12 . . . . 177.46(15) ?
    C11 C12 C13 O3 . . . . 3.4(3) ?
    O4 C12 C13 O3 . . . . -178.81(18) ?
    C11 C12 C13 N1 . . . . -176.1(2) ?
    O4 C12 C13 N1 . . . . 1.7(2) ?
    O1 S1 C14 C19 . . . . -147.8(2) ?
    O2 S1 C14 C19 . . . . -15.4(2) ?
    N1 S1 C14 C19 . . . . 100.6(2) ?
    O1 S1 C14 C15 . . . . 32.2(2) ?
    O2 S1 C14 C15 . . . . 164.60(19) ?
    N1 S1 C14 C15 . . . . -79.4(2) ?
    C17 C16 C15 C14 . . . . -1.1(5) ?
    C19 C14 C15 C16 . . . . 3.4(4) ?
    S1 C14 C15 C16 . . . . -176.6(2) ?
    C15 C14 C19 C18 . . . . -2.7(4) ?
    S1 C14 C19 C18 . . . . 177.3(3) ?
    C15 C16 C17 C18 . . . . -2.0(6) ?
    C16 C17 C18 C19 . . . . 2.7(7) ?
    C14 C19 C18 C17 . . . . -0.3(6) ?
loop_
    _geom_hbond_atom_site_label_D
    _geom_hbond_atom_site_label_H
    _geom_hbond_atom_site_label_A
    _geom_hbond_site_symmetry_A
    _geom_hbond_distance_DH
    _geom_hbond_distance_HA
    _geom_hbond_distance_DA
    _geom_hbond_angle_DHA
    _geom_hbond_publ_flag
    N1 H1N O4 . 0.79(3) 2.33(3) 2.653(2) 106(2) yes
    C19 H19 O2 . 0.9300 2.5500 2.890(4) 102.00 ?
    N1 H1N O2 4_566 0.79(3) 2.656(3) 3.057(2) 113(2) yes
data_global
_journal_date_recd_electronic     2011-09-14
_journal_date_accepted     2011-11-24
_journal_name_full     'Acta Crystallographica, Section E'
_journal_year     2011
_journal_volume     67
_journal_issue     12
_journal_page_first     o3491
_journal_page_last     o3491
_journal_paper_category     QO
_journal_paper_doi     10.1107/S1600536811050495
_journal_coeditor_code     DS2146
_publ_contact_author_name     'B.S.Palakshamurthy'
_publ_contact_author_address
;
Department of PG Studies and Research in physics
Tumkur University Tumkur India 572103
;
_publ_contact_author_email     'spal12pm@gmail.com'
_publ_contact_author_fax     '0816 2254546'
_publ_contact_author_phone     '+91 9448987382'
_publ_section_title
;
<i>N</i>-(Phenylsulfonyl)naphtho[2,1-<i>b</i>]furan-1-carboxamide
;
loop_
    _publ_author_name
    _publ_author_footnote
    _publ_author_address
    ' M. Shetprakash' .
;
Center for Advanced Materials and Department of Chemistry
Tumkur University, Tumkur
Karnataka 572 103, India
;
    'P. A. Suchetan' .
;
Center for Advanced Materials and Department of Chemistry
Tumkur University, Tumkur
Karnataka 572 103, India
;
    'B. S. Palakshamurthy' .
;
Department of PG Studies and Research in Physics
Tumkur University, Tumkur
Karnataka 572 103, India
;
    'K. M. Mahadevan' .
;
Department of Chemistry, Kuvempu University
Shankaraghatta, Shimoga
Karnataka, India
;
    'Vaidya, V. P.' .
;
Department of Chemistry, Kuvempu University
Shankaraghatta, Shimoga
Karnataka, India
;
_publ_section_synopsis     .
