# Supplementary material for: N-(Phenyl­sulfon­yl)naphtho­[2,1-b]furan-1-carboxamide
Source: Acta Crystallogr Sect E Struct Rep Online. 2011 Nov 30;67(Pt 12):o3491. doi: 10.1107/S1600536811050495 (PMC3239115; doi:10.1107/S1600536811050495)
Supplement: Supplementary file 2 [file e-67-o3491-Isup2.hkl]

# 
# h,k,l, Fc-squared, Fo-squared, sigma(Fo-squared) and status flag 
# 
data_I
_shelx_title ' sepr in P 1 21/c 1' 
_shelx_refln_list_code          4 
_shelx_F_calc_maximum      264.30 
_exptl_crystal_F_000       728.00 
_reflns_d_resolution_high  0.8255 
 
loop_ 
 _symmetry_equiv_pos_as_xyz 
 'x, y, z' 
 '-x, y+1/2, -z+1/2' 
 '-x, -y, -z' 
 'x, -y-1/2, z-1/2' 
 
_cell_length_a    13.8504 
_cell_length_b    12.2166 
_cell_length_c     9.7164 
_cell_angle_alpha  90.000 
_cell_angle_beta  101.248 
_cell_angle_gamma  90.000 
 
_shelx_F_squared_multiplier     1.000 
 
loop_ 
 _refln_index_h 
 _refln_index_k 
 _refln_index_l 
 _refln_F_squared_calc 
 _refln_F_squared_meas 
 _refln_F_squared_sigma 
 _refln_observed_status 
   2   0   0     1863.57     1864.71     18.11 o 
   3   0   0      379.41      366.71      5.12 o 
   4   0   0     5957.02     5573.01     65.18 o 
   5   0   0     1142.31     1067.21     18.69 o 
   6   0   0       85.63       87.22      2.71 o 
   7   0   0     2632.23     2617.48     37.04 o 
   8   0   0      310.32      262.42      7.53 o 
   9   0   0     5702.79     5601.90     77.23 o 
  10   0   0      791.87      821.97     14.32 o 
  11   0   0       34.71       32.78      2.56 o 
  12   0   0       98.21      102.26     10.68 o 
  13   0   0      432.37      418.90      9.83 o 
  14   0   0       10.15       12.62      2.59 o 
  15   0   0       20.51       19.27      3.67 o 
  16   0   0       37.56       42.84      3.39 o 
   2   1   0     4374.73     4488.05     33.15 o 
   3   1   0       15.79       10.54      0.48 o 
   4   1   0      287.57      273.15      3.25 o 
   5   1   0      172.12      146.36      3.11 o 
   6   1   0      120.22      102.41      2.54 o 
   7   1   0      561.22      605.64      7.33 o 
   8   1   0      726.43      682.03      8.30 o 
   9   1   0       69.84       64.07      2.19 o 
  10   1   0        0.90        1.06      1.00 o 
  11   1   0       47.92       44.35      2.07 o 
  12   1   0      229.92      209.20      4.43 o 
  13   1   0      186.85      185.58      4.57 o 
  14   1   0      132.94      135.83      3.68 o 
  15   1   0       16.85       19.78      2.91 o 
  16   1   0       46.27       48.08      2.51 o 
   0   2   0    43189.74    44441.23    564.57 o 
   1   2   0     2321.57     2548.03     17.52 o 
   2   2   0     5789.39     5921.22     52.19 o 
   3   2   0     2265.67     2395.82     20.23 o 
   4   2   0     4916.11     4616.78     41.03 o 
   5   2   0      110.45       84.45      1.85 o 
   6   2   0      515.89      493.44      6.09 o 
   7   2   0      893.87      811.50      9.35 o 
   8   2   0       62.37       63.81      2.06 o 
   9   2   0     1979.02     1940.29     20.51 o 
  10   2   0       19.86       20.53      1.56 o 
  11   2   0      220.85      203.28      4.32 o 
  12   2   0        3.32       -0.44      1.16 o 
  13   2   0      654.99      650.94      8.63 o 
  14   2   0       26.95       22.63      1.96 o 
  15   2   0        1.05        1.56      1.54 o 
  16   2   0        1.26       -0.59      1.78 o 
   1   3   0     3272.00     3077.79     24.36 o 
   2   3   0      107.29      108.70      1.41 o 
   3   3   0     1043.41     1091.22      9.76 o 
   4   3   0       47.95       70.69      1.46 o 
   5   3   0     3906.97     4069.86     36.55 o 
   6   3   0       18.64       27.49      1.19 o 
   7   3   0       49.21       48.90      1.68 o 
   8   3   0      538.55      530.85      6.88 o 
   9   3   0        2.92        4.53      1.05 o 
  10   3   0      449.28      430.26      6.34 o 
  11   3   0        4.05        6.43      1.33 o 
  12   3   0      756.54      769.15     10.22 o 
  13   3   0       37.29       39.72      2.37 o 
  14   3   0      294.80      323.37      6.24 o 
  15   3   0        0.04       -0.93      1.63 o 
  16   3   0       11.72       12.43      2.28 o 
   0   4   0      444.49      419.49      5.46 o 
   1   4   0      627.53      591.00      5.40 o 
   2   4   0        1.94       -0.20      0.40 o 
   4   4   0       13.95       13.62      0.75 o 
   5   4   0      728.12      772.05      8.68 o 
   6   4   0      679.03      671.72      7.92 o 
   7   4   0      313.94      290.74      4.41 o 
   8   4   0      364.17      366.74      5.36 o 
   9   4   0      658.92      621.21      8.06 o 
  10   4   0       14.56       18.30      1.52 o 
  11   4   0      215.29      199.09      4.23 o 
  12   4   0       12.82        9.09      1.67 o 
  13   4   0       36.92       38.55      2.40 o 
  14   4   0      293.89      305.96      6.12 o 
  15   4   0       60.07       60.16      3.07 o 
   1   5   0      751.13      717.81      7.04 o 
   2   5   0      133.36      147.38      2.06 o 
   3   5   0     1538.07     1638.07     13.67 o 
   4   5   0     1831.87     2023.53     17.81 o 
   5   5   0      419.17      458.75      5.47 o 
   6   5   0       47.92       70.40      1.83 o 
   7   5   0        0.67        1.28      0.80 o 
   8   5   0      707.55      701.30      8.74 o 
   9   5   0       19.41       18.00      1.67 o 
  10   5   0      377.35      355.51      5.76 o 
  11   5   0       14.14       15.70      1.69 o 
  12   5   0     1061.94     1113.85     13.71 o 
  13   5   0      236.59      245.29      5.29 o 
  14   5   0       99.86      104.09      3.70 o 
  15   5   0        2.11        2.47      1.88 o 
   0   6   0      101.47       81.18      2.22 o 
   1   6   0      159.97      152.19      2.47 o 
   2   6   0      574.62      570.54      5.63 o 
   3   6   0      916.55     1001.89      9.05 o 
   4   6   0     1007.10     1101.03     11.15 o 
   5   6   0      847.24      887.27      9.42 o 
   6   6   0      169.40      195.31      3.28 o 
   7   6   0      444.81      438.53      5.74 o 
   8   6   0       41.56       45.82      1.80 o 
   9   6   0      577.18      586.75      7.99 o 
  10   6   0        1.38        0.73      1.17 o 
  11   6   0       45.51       44.79      2.34 o 
  12   6   0       17.70       20.28      3.72 o 
  13   6   0       34.59       40.06      2.56 o 
  14   6   0      390.82      392.63      7.21 o 
  15   6   0      165.91      195.84      6.67 o 
   1   7   0       52.47       63.88      1.46 o 
   2   7   0        0.01       -1.20      0.61 o 
   3   7   0      707.14      774.94      8.34 o 
   4   7   0      109.08      137.25      2.99 o 
   5   7   0       42.74       49.56      2.30 o 
   6   7   0       78.67       76.44      2.09 o 
   7   7   0        4.03        4.05      0.98 o 
   8   7   0      332.07      325.45      4.97 o 
   9   7   0      100.04       86.05      2.90 o 
  10   7   0       72.72       76.04      2.60 o 
  11   7   0        4.89        4.86      1.44 o 
  12   7   0      261.15      251.15      5.88 o 
  13   7   0       42.65       48.82      3.34 o 
  14   7   0       42.23       57.36      3.28 o 
   0   8   0       45.36       59.23      3.51 o 
   1   8   0      347.84      357.71      4.47 o 
   2   8   0     1133.40     1224.26     12.47 o 
   3   8   0        0.14        0.92      0.74 o 
   4   8   0      393.87      396.78      5.91 o 
   5   8   0       59.30       55.63      2.16 o 
   6   8   0       57.40       63.60      2.39 o 
   7   8   0      236.95      242.23      4.15 o 
   8   8   0      253.65      242.94      4.32 o 
   9   8   0       27.30       23.88      1.73 o 
  10   8   0       74.71       67.88      2.55 o 
  11   8   0      300.85      306.48      5.80 o 
  12   8   0       66.89       65.89      3.64 o 
  13   8   0        4.26        5.08      2.29 o 
   1   9   0        4.65        8.33      1.05 o 
   2   9   0      259.24      261.07      3.78 o 
   3   9   0      378.92      409.46      5.40 o 
   4   9   0        1.18        3.92      1.27 o 
   5   9   0       47.73       63.23      2.43 o 
   6   9   0      321.44      309.27      5.45 o 
   7   9   0        0.01        0.43      1.26 o 
   8   9   0        0.02        0.00      1.13 o 
   9   9   0      103.75       88.69      3.68 o 
  10   9   0       93.04      100.63      5.25 o 
  11   9   0        0.06       -1.55      1.96 o 
  12   9   0       23.13       23.42      2.89 o 
  13   9   0        1.34        0.86      2.44 o 
   0  10   0     1239.85     1248.63     20.57 o 
   1  10   0       57.98       52.42      2.39 o 
   2  10   0      199.44      228.42      4.17 o 
   3  10   0       39.04       31.31      2.04 o 
   4  10   0       92.26      105.91      3.26 o 
   5  10   0       12.58        9.29      1.62 o 
   6  10   0        0.77        5.40      1.53 o 
   7  10   0      117.50      109.64      3.47 o 
   8  10   0        3.38        0.15      1.63 o 
   9  10   0       89.45       93.69      4.19 o 
  10  10   0       12.48       10.43      2.33 o 
  11  10   0       67.41       67.90      3.90 o 
  12  10   0        2.23        5.33      2.77 o 
   1  11   0       58.88       67.91      2.74 o 
   2  11   0      112.58      114.71      3.22 o 
   3  11   0      158.83      160.95      3.73 o 
   4  11   0       24.70       30.99      2.52 o 
   5  11   0       65.84       54.74      2.60 o 
   6  11   0      102.47       93.63      4.35 o 
   7  11   0       98.25      100.00      7.28 o 
   8  11   0       11.17       10.86      2.34 o 
   9  11   0       10.78        4.98      2.29 o 
  10  11   0       17.84       21.66      4.20 o 
  11  11   0        7.33       -3.06      4.24 o 
   0  12   0      678.56      683.02     16.63 o 
   1  12   0       77.13       73.41      4.08 o 
   2  12   0        9.90        7.09      2.19 o 
   3  12   0        4.02        4.27      1.77 o 
   4  12   0        0.51        0.54      1.61 o 
   5  12   0        0.02       -1.20      1.87 o 
   6  12   0        3.69        2.27      1.99 o 
   7  12   0      101.60      109.26      4.57 o 
   8  12   0       12.26       13.55      3.01 o 
   9  12   0       29.59       25.52      5.95 o 
   1  13   0       82.50       77.06      5.56 o 
   2  13   0        9.64       12.23      2.37 o 
   3  13   0        0.22        2.08      2.04 o 
   4  13   0        1.90        1.21      2.23 o 
   5  13   0        0.97       -4.77      2.56 o 
   6  13   0       28.99       31.75     13.33 o 
   7  13   0        6.82       10.08      3.68 o 
   0  14   0        2.72        0.11      4.42 o 
   1  14   0        2.81        0.19      3.17 o 
   2  14   0        4.54       -0.31      3.35 o 
   3  14   0        1.68        4.51      3.25 o 
   4  14   0        6.71        5.30      3.58 o 
   5  14   0        0.35       -3.45      2.86 o 
 -16   1   1       27.52       30.63      2.21 o 
 -15   1   1        0.00       -1.73      1.23 o 
 -14   1   1       69.34       75.33      2.61 o 
 -13   1   1        3.02        1.75      1.19 o 
 -12   1   1       28.03       28.10      1.76 o 
 -11   1   1        2.46        4.91      1.78 o 
 -10   1   1       40.90       40.41      1.73 o 
  -9   1   1      461.27      474.54      6.02 o 
  -8   1   1       76.77       69.20      2.20 o 
  -7   1   1        1.15        0.63      0.58 o 
  -6   1   1     1020.82      975.16      9.17 o 
  -5   1   1     1415.78     1357.39     11.40 o 
  -4   1   1     2813.92     2934.86     24.68 o 
  -3   1   1      667.87      567.25      4.70 o 
  -2   1   1       56.81       74.52      0.91 o 
  -1   1   1       43.08       59.95      1.16 o 
   1   1   1     1104.39      927.45      7.17 o 
   2   1   1     2217.84     1967.50     15.62 o 
   3   1   1     1867.30     1910.38     16.26 o 
   4   1   1      142.79      182.70      3.03 o 
   5   1   1       46.34       42.33      1.30 o 
   6   1   1      441.91      439.49      5.55 o 
   7   1   1     1146.85     1157.11     12.60 o 
   8   1   1       95.99      104.88      2.55 o 
   9   1   1      119.26      110.33      2.77 o 
  10   1   1       17.40       12.91      1.39 o 
  11   1   1       38.29       37.60      2.02 o 
  12   1   1       36.53       42.53      2.24 o 
  13   1   1       37.76       42.39      2.41 o 
  14   1   1        6.73        5.22      1.70 o 
  15   1   1       18.85       21.24      2.28 o 
  16   1   1        0.80       -0.42      1.78 o 
 -16   2   1        2.73       -0.56      1.56 o 
 -15   2   1        0.91       -0.92      1.38 o 
 -14   2   1       25.13       27.32      2.22 o 
 -13   2   1       75.37       86.36      4.07 o 
 -12   2   1        4.43        3.52      1.29 o 
 -11   2   1       79.90       83.05      2.51 o 
 -10   2   1      339.12      329.27      4.91 o 
  -9   2   1        1.34       -0.23      0.76 o 
  -8   2   1      913.74      912.82     10.45 o 
  -7   2   1      153.53      168.08      2.98 o 
  -6   2   1      447.07      482.84      5.51 o 
  -5   2   1      706.83      730.65      7.02 o 
  -4   2   1     1304.36     1436.47     11.87 o 
  -3   2   1     2113.07     2182.38     18.48 o 
  -2   2   1      371.85      385.25      3.76 o 
  -1   2   1      373.09      335.09      4.07 o 
   0   2   1     9684.99     9752.14     77.11 o 
   1   2   1       19.73       23.74      0.58 o 
   2   2   1     1850.50     1901.61     15.19 o 
   3   2   1      490.28      548.06      5.26 o 
   4   2   1      140.64      155.47      2.28 o 
   5   2   1     1519.93     1467.34     15.10 o 
   6   2   1      968.57      987.35     10.81 o 
   7   2   1      113.77      132.95      3.77 o 
   8   2   1     1077.31     1037.57     11.78 o 
   9   2   1      660.51      668.59      8.54 o 
  10   2   1      241.45      249.22      4.58 o 
  11   2   1       16.06       16.27      1.66 o 
  12   2   1       87.61       90.66      3.09 o 
  13   2   1      228.28      232.03      5.05 o 
  14   2   1        6.21        2.89      1.66 o 
  15   2   1        5.93        4.95      1.76 o 
 -16   3   1      121.51      108.30      3.95 o 
 -15   3   1       24.31       25.33      2.16 o 
 -14   3   1       11.84        9.72      1.97 o 
 -13   3   1        2.77        2.38      1.48 o 
 -12   3   1       40.26       34.05      2.11 o 
 -11   3   1       35.31       29.42      1.83 o 
 -10   3   1      286.71      275.74      4.74 o 
  -9   3   1      437.14      441.86      6.22 o 
  -8   3   1        0.26       -0.05      1.07 o 
  -7   3   1      711.36      720.30      8.47 o 
  -6   3   1      808.23      810.70      8.46 o 
  -5   3   1      668.53      693.81      7.26 o 
  -4   3   1      166.33      182.80      2.37 o 
  -3   3   1       15.90       25.00      0.85 o 
  -2   3   1     1771.87     1774.82     12.98 o 
  -1   3   1       13.91        6.66      0.41 o 
   0   3   1        0.79       -0.59      0.30 o 
   1   3   1      760.71      781.50      7.09 o 
   2   3   1      163.71      155.18      1.89 o 
   3   3   1      206.29      224.86      2.90 o 
   4   3   1      421.73      407.59      5.49 o 
   5   3   1      295.04      259.20      3.90 o 
   6   3   1       15.51       10.24      0.95 o 
   7   3   1      891.86      919.22     10.52 o 
   8   3   1        1.16        3.23      0.97 o 
   9   3   1      114.64      110.91      2.86 o 
  10   3   1      162.43      143.07      3.44 o 
  11   3   1       62.18       57.22      2.44 o 
  12   3   1        0.56       -1.16      1.36 o 
  13   3   1       81.53       76.44      2.84 o 
  14   3   1       52.58       54.82      2.62 o 
  15   3   1        0.00       -1.40      1.61 o 
 -16   4   1       18.62       16.02      2.34 o 
 -15   4   1       94.73      107.76      4.21 o 
 -14   4   1       10.85       13.43      1.94 o 
 -13   4   1       35.48       32.19      3.59 o 
 -12   4   1       29.50       25.43      1.93 o 
 -11   4   1        3.64        6.57      1.33 o 
 -10   4   1       16.40       14.86      1.43 o 
  -9   4   1      173.91      183.21      3.63 o 
  -8   4   1      142.53      123.56      4.17 o 
  -7   4   1      141.04      128.58      2.72 o 
  -6   4   1      108.24      128.21      2.95 o 
  -5   4   1     1012.67     1096.97     10.17 o 
  -4   4   1      445.91      419.18      4.24 o 
  -3   4   1        0.02       -0.67      0.34 o 
  -2   4   1        6.81        9.52      0.57 o 
  -1   4   1       19.82       15.02      0.66 o 
   0   4   1      887.88      928.31      8.50 o 
   1   4   1     1299.62     1381.46     12.23 o 
   2   4   1      839.74      943.11      8.73 o 
   3   4   1     1121.31     1268.96     12.13 o 
   4   4   1     1174.40     1213.99     11.79 o 
   5   4   1       53.44       37.93      1.53 o 
   6   4   1      588.78      557.86      7.60 o 
   7   4   1       54.23       53.17      2.68 o 
   8   4   1        8.10        5.19      1.13 o 
   9   4   1       46.47       35.92      3.09 o 
  10   4   1        0.44       -0.33      1.08 o 
  11   4   1      232.13      211.21      4.43 o 
  12   4   1       27.55       26.73      2.06 o 
  13   4   1      606.00      604.65      9.01 o 
  14   4   1       81.23       94.41      3.49 o 
  15   4   1       48.30       54.31      4.38 o 
 -15   5   1       18.22       17.20      2.41 o 
 -14   5   1        3.56        2.26      1.67 o 
 -13   5   1       36.86       42.62      2.49 o 
 -12   5   1        2.01        0.60      1.33 o 
 -11   5   1        8.23        8.50      1.45 o 
 -10   5   1        1.39        2.64      1.15 o 
  -9   5   1      140.96      132.00      3.14 o 
  -8   5   1      206.78      214.45      3.90 o 
  -7   5   1      323.93      335.95      4.99 o 
  -6   5   1      308.96      338.33      4.26 o 
  -5   5   1      250.67      243.19      3.06 o 
  -4   5   1       85.97       95.16      1.68 o 
  -3   5   1        9.01       14.72      0.78 o 
  -2   5   1       80.90       81.36      1.49 o 
  -1   5   1        9.75       16.17      0.79 o 
   0   5   1       28.82       21.12      0.83 o 
   1   5   1      272.90      274.27      3.36 o 
   2   5   1      158.93      165.94      2.62 o 
   3   5   1      309.48      318.84      3.92 o 
   4   5   1      157.13      198.43      2.92 o 
   5   5   1      248.94      223.70      3.28 o 
   6   5   1       37.03       41.91      1.44 o 
   7   5   1       11.79       15.94      1.22 o 
   8   5   1       10.36       13.50      1.26 o 
   9   5   1      101.96      104.50      2.85 o 
  10   5   1       56.72       50.12      2.23 o 
  11   5   1       74.56       78.72      2.82 o 
  12   5   1       24.86       28.29      2.13 o 
  13   5   1        4.24        4.28      2.16 o 
  14   5   1        0.00       -1.49      1.54 o 
  15   5   1        3.91        2.75      2.25 o 
 -15   6   1        1.21       -3.54      1.95 o 
 -14   6   1        1.23        2.76      1.97 o 
 -13   6   1        3.37        5.63      1.70 o 
 -12   6   1       10.86       10.42      1.73 o 
 -11   6   1        4.21        2.81      1.35 o 
 -10   6   1        8.49        7.17      1.37 o 
  -9   6   1       25.89       24.33      1.56 o 
  -8   6   1       37.31       31.43      1.61 o 
  -7   6   1        4.48        4.53      0.96 o 
  -6   6   1        2.37        2.90      0.83 o 
  -5   6   1       39.38       47.69      1.36 o 
  -4   6   1        0.09        0.98      0.59 o 
  -3   6   1      132.95      139.06      2.40 o 
  -2   6   1       42.19       54.58      1.44 o 
  -1   6   1        0.13       -0.20      0.67 o 
   0   6   1     1696.70     1753.12     15.65 o 
   1   6   1      678.06      740.58      7.38 o 
   2   6   1        0.84        0.09      0.71 o 
   3   6   1      642.96      720.74      8.50 o 
   4   6   1       74.09       83.67      1.82 o 
   5   6   1       73.50       72.26      2.06 o 
   6   6   1        0.78       -0.27      0.67 o 
   7   6   1       40.66       28.77      1.40 o 
   8   6   1       19.12       18.01      1.31 o 
   9   6   1        1.25        0.64      1.29 o 
  10   6   1       27.98       32.20      2.00 o 
  11   6   1       26.84       19.60      1.88 o 
  12   6   1       72.01       72.02      2.91 o 
  13   6   1       76.97       76.18      3.83 o 
  14   6   1        1.05        0.37      1.69 o 
 -14   7   1        2.41        1.41      1.95 o 
 -13   7   1       33.99       35.76      2.52 o 
 -12   7   1       28.64       28.36      2.26 o 
 -11   7   1      110.91      116.50      3.72 o 
 -10   7   1      103.05       97.46      2.87 o 
  -9   7   1        0.04       -0.17      1.41 o 
  -8   7   1      139.07      137.44      3.12 o 
  -7   7   1      201.89      200.33      3.60 o 
  -6   7   1       66.72       70.41      2.35 o 
  -5   7   1        4.76        4.94      1.12 o 
  -4   7   1       33.94       41.52      1.41 o 
  -3   7   1      142.88      128.73      2.41 o 
  -2   7   1       24.04       17.14      1.21 o 
  -1   7   1      612.76      701.20      7.81 o 
   0   7   1       86.79      104.23      2.13 o 
   1   7   1       25.47       22.94      1.13 o 
   2   7   1      361.04      391.90      6.70 o 
   3   7   1       89.40      102.80      2.32 o 
   4   7   1       94.66       80.79      2.27 o 
   5   7   1       56.11       56.56      1.63 o 
   6   7   1       15.32       13.87      1.32 o 
   7   7   1        1.18        1.18      0.88 o 
   8   7   1      132.38      133.33      3.06 o 
   9   7   1       54.01       54.59      2.17 o 
  10   7   1       68.56       69.93      2.49 o 
  11   7   1       38.91       34.68      2.26 o 
  12   7   1        1.19        1.00      1.51 o 
  13   7   1        7.56        9.65      1.81 o 
  14   7   1        1.56        3.33      2.47 o 
 -14   8   1        0.00       -3.05      2.55 o 
 -13   8   1        2.56       -1.83      2.05 o 
 -12   8   1       15.61       17.17      2.06 o 
 -11   8   1       18.60       19.18      1.99 o 
 -10   8   1        0.37       -0.57      1.22 o 
  -9   8   1       31.56       34.55      1.87 o 
  -8   8   1        1.87        2.30      1.15 o 
  -7   8   1       50.35       47.81      1.95 o 
  -6   8   1      184.37      171.14      3.72 o 
  -5   8   1       89.17       95.08      2.57 o 
  -4   8   1       35.34       32.01      1.45 o 
  -3   8   1        0.15        1.64      0.80 o 
  -2   8   1      367.18      386.81      4.81 o 
  -1   8   1      130.98      135.67      2.96 o 
   0   8   1        0.60        0.54      0.78 o 
   1   8   1       34.91       29.11      1.74 o 
   2   8   1        0.01        0.95      0.81 o 
   3   8   1      199.21      189.08      3.42 o 
   4   8   1       46.88       46.13      1.91 o 
   5   8   1        3.00        2.21      1.06 o 
   6   8   1       50.51       54.81      2.20 o 
   7   8   1      283.84      292.43      5.15 o 
   8   8   1       99.32       95.31      2.74 o 
   9   8   1       51.97       56.29      2.30 o 
  10   8   1      106.78      104.58      3.36 o 
  11   8   1        0.79       -2.93      1.46 o 
  12   8   1        0.57       -3.12      1.64 o 
  13   8   1        0.00       -0.21      2.32 o 
 -13   9   1        9.94        8.28      3.04 o 
 -12   9   1       43.68       35.58      3.21 o 
 -11   9   1      257.91      275.28      6.42 o 
 -10   9   1      101.39      100.86      4.33 o 
  -9   9   1       44.78       39.55      2.22 o 
  -8   9   1        9.76        8.91      1.61 o 
  -7   9   1       74.38       83.63      3.66 o 
  -6   9   1      170.31      165.69      3.88 o 
  -5   9   1      235.93      238.03      4.03 o 
  -4   9   1       88.76       87.77      2.47 o 
  -3   9   1      216.06      196.72      3.58 o 
  -2   9   1     1051.97     1068.48     11.42 o 
  -1   9   1      219.96      246.69      3.77 o 
   0   9   1       19.33       16.19      1.57 o 
   1   9   1        7.16        6.15      1.28 o 
   2   9   1       80.32       77.36      2.32 o 
   3   9   1      118.06      112.27      3.02 o 
   4   9   1        0.07        0.05      1.05 o 
   5   9   1       49.85       50.55      2.22 o 
   6   9   1        0.52        1.32      1.32 o 
   7   9   1      285.31      278.43      5.31 o 
   8   9   1      252.80      239.10      5.49 o 
   9   9   1        0.09       -1.76      1.63 o 
  10   9   1        4.32        3.11      1.83 o 
  11   9   1        0.33       -1.88      1.86 o 
  12   9   1        5.98        3.99      2.58 o 
 -12  10   1        3.07        5.09      2.94 o 
 -11  10   1       35.72       25.80      3.62 o 
 -10  10   1        8.68        4.29      2.28 o 
  -9  10   1        8.97        1.18      1.73 o 
  -8  10   1       17.51       11.57      1.97 o 
  -7  10   1       12.18       15.30      2.02 o 
  -6  10   1      318.41      307.32      5.62 o 
  -5  10   1      136.98      140.79      3.78 o 
  -4  10   1      365.14      398.43      6.42 o 
  -3  10   1       78.47       65.83      3.12 o 
  -2  10   1        3.94        5.29      1.84 o 
  -1  10   1      421.59      388.74      5.78 o 
   0  10   1      614.28      556.61      7.87 o 
   1  10   1      131.68      132.49      3.47 o 
   2  10   1        3.67        5.92      1.35 o 
   3  10   1       47.73       51.80      2.12 o 
   4  10   1      373.46      402.11      6.46 o 
   5  10   1       30.18       21.92      1.90 o 
   6  10   1        3.06        2.09      1.64 o 
   7  10   1      153.00      159.35      4.52 o 
   8  10   1       19.17       16.33      2.13 o 
   9  10   1       68.98       52.81      3.51 o 
  10  10   1       16.72       11.56      3.05 o 
  11  10   1       16.70       22.41      5.36 o 
 -11  11   1       73.99       76.64      5.09 o 
 -10  11   1       32.64       36.79      8.33 o 
  -9  11   1        0.15       -4.49      2.24 o 
  -8  11   1        7.75        8.60      2.78 o 
  -7  11   1       19.93       20.23      2.27 o 
  -6  11   1        0.08       -1.78      1.50 o 
  -5  11   1      100.82      115.53      3.87 o 
  -4  11   1        8.17        9.24      1.92 o 
  -3  11   1       58.63       41.07      2.39 o 
  -2  11   1      281.18      295.34      5.55 o 
  -1  11   1       14.74       25.81      2.09 o 
   0  11   1       15.60       23.04      1.94 o 
   1  11   1        8.50        2.27      1.67 o 
   2  11   1      133.61      139.44      4.14 o 
   3  11   1      215.85      244.43      4.89 o 
   4  11   1       21.15       14.10      1.77 o 
   5  11   1       17.23       19.15      2.13 o 
   6  11   1        0.51       -3.09      1.54 o 
   7  11   1       37.48       25.46      2.76 o 
   8  11   1       59.66       55.81      4.91 o 
   9  11   1        3.26       -1.26      3.79 o 
  10  11   1        7.89       10.46      2.92 o 
  -9  12   1        3.41        2.56      2.67 o 
  -8  12   1        0.32        0.78      2.53 o 
  -7  12   1        3.58        4.88      2.65 o 
  -6  12   1       73.71       73.01      4.44 o 
  -5  12   1       17.97       14.89      2.90 o 
  -4  12   1        2.85        1.88      1.78 o 
  -3  12   1        0.36       -1.67      1.79 o 
  -1  12   1       10.63        2.63      1.91 o 
   0  12   1        3.46        1.21      1.70 o 
   1  12   1        0.69       -1.92      1.81 o 
   2  12   1        1.51        3.22      1.91 o 
   3  12   1        4.77        8.96      2.16 o 
   4  12   1       13.54       22.10      2.63 o 
   5  12   1        0.27       -1.48      2.10 o 
   6  12   1       15.11       13.60      3.02 o 
   7  12   1       30.30       41.45      3.82 o 
   8  12   1       21.78       17.12      3.16 o 
   9  12   1        6.49       11.63      2.93 o 
  -8  13   1        4.17        3.27      4.31 o 
  -7  13   1        8.13        9.89      3.06 o 
  -6  13   1        0.11       -1.24      3.85 o 
  -5  13   1       12.41       15.52      2.64 o 
  -4  13   1        0.03        0.14      2.05 o 
  -3  13   1        3.25       -0.13      1.99 o 
  -2  13   1       11.73       13.71      2.94 o 
  -1  13   1       28.90       39.58      3.65 o 
   0  13   1        7.26        3.95      2.37 o 
   1  13   1        1.87       -0.02      2.31 o 
   2  13   1        5.65        5.03      2.54 o 
   3  13   1        0.43        0.14      2.32 o 
   4  13   1        1.28        4.59      2.64 o 
   5  13   1        0.04        1.60      2.34 o 
   6  13   1       19.09       30.93      3.73 o 
   7  13   1       26.28       32.88      4.40 o 
  -5  14   1       12.05       19.81      4.73 o 
  -4  14   1        7.33       15.80      4.03 o 
  -3  14   1        4.17        2.64      2.67 o 
  -2  14   1        3.19       10.63      2.87 o 
  -1  14   1        2.26        4.47      2.65 o 
   0  14   1        0.06        0.63      2.44 o 
   1  14   1       25.11       33.24      4.33 o 
   2  14   1       11.77       19.75      3.30 o 
   3  14   1        0.69        4.61      2.69 o 
   4  14   1        3.64        6.77      2.96 o 
 -16   0   2        1.83        1.61      2.47 o 
 -15   0   2       59.44       62.11      3.62 o 
 -14   0   2      174.50      170.41      5.29 o 
 -13   0   2      206.81      200.17      5.49 o 
 -12   0   2        4.70        3.20      1.65 o 
 -11   0   2      342.53      309.55      6.48 o 
 -10   0   2      531.39      526.25      8.90 o 
  -9   0   2      241.27      242.65      5.07 o 
  -8   0   2        3.75        5.50      1.06 o 
  -7   0   2       13.68        8.45      0.97 o 
  -6   0   2        6.27        3.01      0.89 o 
  -5   0   2       39.04       54.47      2.73 o 
  -3   0   2    26933.89    26512.20    419.81 o 
  -2   0   2      428.73      412.38      7.47 o 
  -1   0   2       41.57       44.08      0.73 o 
   0   0   2     5957.43     6124.39     67.68 o 
   2   0   2     2194.89     2504.08     26.44 o 
   3   0   2     3881.48     3499.39     47.55 o 
   4   0   2     3969.27     3844.84     52.41 o 
   5   0   2      256.26      204.17      4.40 o 
   6   0   2     1424.34     1529.02     22.49 o 
   7   0   2      136.82      125.10      3.70 o 
   8   0   2      100.63      117.36      3.80 o 
   9   0   2      280.83      249.24      6.19 o 
  10   0   2     1202.92     1187.43     19.46 o 
  11   0   2      375.26      379.86      8.76 o 
  12   0   2       31.40       35.94      4.51 o 
  13   0   2        3.99        5.41      2.20 o 
  14   0   2      554.57      591.88     12.85 o 
  15   0   2       61.58       68.55      4.46 o 
 -16   1   2      183.93      183.34      4.87 o 
 -15   1   2        2.09       -0.84      1.77 o 
 -14   1   2        9.09        7.18      1.52 o 
 -13   1   2        0.62        2.31      1.23 o 
 -12   1   2     1339.41     1263.68     13.76 o 
 -11   1   2       36.81       30.88      1.58 o 
 -10   1   2      494.70      466.57      5.77 o 
  -9   1   2        2.65        2.02      0.73 o 
  -8   1   2      108.62      102.83      3.23 o 
  -7   1   2     2117.24     1989.80     17.63 o 
  -6   1   2      338.13      335.56      3.68 o 
  -5   1   2      799.40      749.36      6.41 o 
  -4   1   2    14260.18    14179.95    106.36 o 
  -3   1   2    69856.46    66636.84    717.72 o 
  -2   1   2     3881.56     4232.88     31.43 o 
  -1   1   2     2451.48     2521.18     22.64 o 
   0   1   2       65.04       88.92      1.36 o 
   1   1   2    10852.54    10661.49     82.28 o 
   2   1   2    14663.07    14378.46    129.44 o 
   3   1   2     6298.33     6489.64     56.98 o 
   4   1   2     4387.93     4266.67     41.02 o 
   5   1   2     1583.50     1733.26     17.57 o 
   6   1   2     7720.39     7825.56     74.70 o 
   7   1   2      322.65      371.17      5.17 o 
   8   1   2      239.98      238.78      4.03 o 
   9   1   2      279.35      277.60      4.65 o 
  10   1   2      858.14      853.65     10.59 o 
  11   1   2      256.69      246.29      4.80 o 
  12   1   2      212.31      196.89      4.43 o 
  13   1   2        9.16        7.18      1.64 o 
  14   1   2        1.19       -0.40      1.62 o 
  15   1   2       26.10       31.54      2.58 o 
 -16   2   2       15.98       15.34      2.19 o 
 -15   2   2       48.96       44.21      2.60 o 
 -14   2   2       58.33       55.23      2.90 o 
 -13   2   2       80.23       82.55      2.77 o 
 -12   2   2      174.86      189.33      3.94 o 
 -11   2   2      248.48      228.98      4.11 o 
 -10   2   2       45.67       50.05      1.85 o 
  -9   2   2       30.19       34.14      1.48 o 
  -8   2   2      138.48      133.77      2.69 o 
  -7   2   2        2.09        0.38      0.57 o 
  -6   2   2      618.64      586.83      5.71 o 
  -5   2   2      434.58      414.26      3.98 o 
  -3   2   2     4277.24     4277.00     33.44 o 
  -2   2   2     2424.17     2211.56     15.98 o 
  -1   2   2      167.68      164.86      1.65 o 
   0   2   2      366.52      399.59      3.56 o 
   1   2   2     1575.08     1518.63     11.61 o 
   2   2   2     2470.01     2657.99     22.33 o 
   3   2   2     1492.01     1626.15     14.99 o 
   4   2   2     1179.17     1305.61     13.43 o 
   5   2   2      244.53      220.45      3.35 o 
   6   2   2      356.74      365.22      4.99 o 
   7   2   2      778.53      764.69      9.02 o 
   8   2   2      222.37      206.15      3.76 o 
   9   2   2      479.50      480.90      6.76 o 
  10   2   2      381.42      395.81      6.19 o 
  11   2   2      490.99      484.59      7.29 o 
  12   2   2        9.41        7.22      1.57 o 
  13   2   2        0.24       -0.51      1.33 o 
  14   2   2      219.21      224.77      6.66 o 
  15   2   2        1.22        3.00      1.87 o 
 -16   3   2       21.63       21.95      2.37 o 
 -15   3   2        3.77        0.98      1.58 o 
 -14   3   2      117.72      111.62      3.36 o 
 -13   3   2        5.75        4.39      1.35 o 
 -12   3   2      660.30      628.21      8.19 o 
 -11   3   2       51.54       49.80      2.05 o 
 -10   3   2       56.26       54.22      2.10 o 
  -9   3   2       36.24       30.82      1.58 o 
  -8   3   2       10.41       12.86      1.12 o 
  -7   3   2      440.93      394.07      4.96 o 
  -6   3   2      484.63      476.74      5.19 o 
  -5   3   2     1959.13     1927.66     15.90 o 
  -4   3   2      662.53      718.83      6.46 o 
  -3   3   2      693.73      623.21      5.31 o 
  -2   3   2      794.41      732.19      6.39 o 
   0   3   2     1801.38     1732.87     13.24 o 
   1   3   2      955.75      938.64      7.49 o 
   2   3   2     1841.30     1805.54     28.17 o 
   3   3   2     1467.51     1460.64     13.73 o 
   4   3   2       63.70       50.89      1.49 o 
   5   3   2      896.62      979.63     10.70 o 
   6   3   2     1113.75     1124.53     12.28 o 
   7   3   2      258.78      260.05      4.21 o 
   8   3   2      693.13      644.22      8.19 o 
   9   3   2      739.75      720.59      9.18 o 
  10   3   2      414.91      425.98      6.57 o 
  11   3   2      148.78      151.19      3.81 o 
  12   3   2       55.65       46.18      2.71 o 
  13   3   2       48.20       43.10      2.62 o 
  14   3   2        1.26        2.09      1.64 o 
  15   3   2      230.20      266.00      5.97 o 
 -16   4   2       87.75       87.08      3.66 o 
 -15   4   2      295.65      300.26      6.25 o 
 -14   4   2        0.94       -0.46      1.49 o 
 -13   4   2      200.97      204.09      4.34 o 
 -12   4   2      253.75      264.09      4.78 o 
 -11   4   2      359.06      345.35      5.75 o 
 -10   4   2       22.31       19.74      1.51 o 
  -9   4   2      281.54      327.38      5.16 o 
  -8   4   2      804.30      814.47      9.69 o 
  -7   4   2       55.48       54.37      1.68 o 
  -6   4   2     1487.55     1495.45     14.55 o 
  -5   4   2        1.77        1.38      0.57 o 
  -4   4   2     2999.76     2954.40     22.56 o 
  -3   4   2      326.85      351.02      3.43 o 
  -2   4   2      312.38      246.04      2.67 o 
  -1   4   2      152.31      174.99      2.35 o 
   0   4   2     4634.94     4824.64     42.89 o 
   1   4   2      526.63      638.83      6.66 o 
   2   4   2     1080.67     1035.17     10.04 o 
   4   4   2       16.35       17.18      0.99 o 
   5   4   2       31.88       23.91      1.52 o 
   6   4   2       19.41       13.85      1.19 o 
   7   4   2     1516.11     1481.67     16.00 o 
   8   4   2      142.18      149.15      3.28 o 
   9   4   2     1511.53     1523.79     16.93 o 
  10   4   2      215.30      218.50      6.34 o 
  11   4   2      103.57      104.36      3.37 o 
  12   4   2        0.23        0.02      1.58 o 
  13   4   2        0.29       -2.11      1.80 o 
  14   4   2       27.60       35.60      2.51 o 
  15   4   2        0.83        0.81      1.90 o 
 -15   5   2       55.84       62.09      4.54 o 
 -14   5   2       48.34       53.05      2.84 o 
 -13   5   2       91.66      100.25      3.49 o 
 -12   5   2      242.27      252.36      5.11 o 
 -11   5   2       52.75       52.63      2.35 o 
 -10   5   2      175.36      172.30      3.78 o 
  -9   5   2      166.68      166.48      3.56 o 
  -8   5   2      644.34      628.17      8.03 o 
  -7   5   2      421.11      466.77      5.83 o 
  -6   5   2      281.37      296.14      3.88 o 
  -5   5   2      909.35      926.47      9.02 o 
  -4   5   2       77.33       84.83      1.62 o 
  -3   5   2      322.33      320.38      3.51 o 
  -2   5   2       31.43       26.53      0.95 o 
  -1   5   2      379.03      365.63      3.70 o 
   0   5   2      372.18      355.85      3.83 o 
   1   5   2        1.71        1.15      0.53 o 
   2   5   2     2226.75     2331.93     21.57 o 
   3   5   2      198.03      234.36      3.57 o 
   4   5   2        9.22       19.29      1.29 o 
   5   5   2       57.90       54.49      1.76 o 
   6   5   2      826.37      838.78      9.86 o 
   7   5   2       64.28       63.22      2.46 o 
   8   5   2      124.07      122.10      4.59 o 
   9   5   2      440.78      440.05      7.29 o 
  10   5   2        7.39        6.29      2.21 o 
  11   5   2     1041.17     1089.85     17.36 o 
  12   5   2      132.43      136.52      3.82 o 
  13   5   2       70.18       79.11      3.11 o 
  14   5   2        0.05        1.67      1.90 o 
 -15   6   2      226.44      238.21      5.67 o 
 -14   6   2        9.61       10.56      2.08 o 
 -13   6   2       77.03       80.75      3.18 o 
 -12   6   2      155.19      172.33      4.67 o 
 -11   6   2      159.34      168.15      4.26 o 
 -10   6   2       21.21       21.86      1.72 o 
  -9   6   2       16.75       22.66      1.54 o 
  -8   6   2      266.42      288.21      4.51 o 
  -7   6   2       12.90        9.73      1.04 o 
  -6   6   2      807.03      802.88      8.32 o 
  -5   6   2       52.44       45.33      1.46 o 
  -4   6   2      751.79      791.29      8.01 o 
  -3   6   2        1.02        0.37      0.53 o 
  -2   6   2      441.69      470.40      4.78 o 
  -1   6   2      175.49      185.91      3.26 o 
   0   6   2     4066.22     4342.45     36.60 o 
   1   6   2     2233.06     2571.16     23.83 o 
   2   6   2       16.37       12.84      0.96 o 
   3   6   2       22.51       37.23      1.66 o 
   4   6   2        6.80        1.74      0.78 o 
   5   6   2      161.28      140.50      2.52 o 
   6   6   2       20.49       24.83      1.48 o 
   7   6   2      571.04      565.03      6.89 o 
   8   6   2       15.27       15.07      1.32 o 
   9   6   2     1520.44     1481.06     15.45 o 
  10   6   2      147.83      144.72      3.96 o 
  11   6   2       64.16       66.79      2.80 o 
  12   6   2        6.32       10.83      1.76 o 
  13   6   2       16.85       14.18      2.14 o 
  14   6   2       16.60       22.23      3.22 o 
 -14   7   2      138.20      163.35      4.81 o 
 -13   7   2       18.50       22.92      2.06 o 
 -12   7   2      119.24      117.86      3.73 o 
 -11   7   2       19.95       23.28      2.44 o 
 -10   7   2       15.83       14.11      1.59 o 
  -9   7   2       11.71       15.85      1.90 o 
  -8   7   2      279.87      270.88      4.49 o 
  -7   7   2       12.33       13.39      1.27 o 
  -6   7   2       15.84       28.72      1.42 o 
  -5   7   2     1729.05     1669.84     16.58 o 
  -4   7   2      153.96      157.73      2.97 o 
  -3   7   2       97.40       87.91      2.14 o 
  -2   7   2      561.35      601.24      6.36 o 
  -1   7   2      976.65      940.05      9.10 o 
   0   7   2        6.46       10.69      1.17 o 
   1   7   2       50.41       42.33      1.51 o 
   2   7   2       40.92       48.20      1.78 o 
   3   7   2      161.66      163.67      3.18 o 
   4   7   2      108.06      108.69      2.77 o 
   5   7   2       20.15       19.66      1.38 o 
   6   7   2      222.76      235.20      4.39 o 
   7   7   2       70.55       76.82      2.38 o 
   8   7   2      547.80      540.49      7.01 o 
   9   7   2       51.66       52.22      2.34 o 
  10   7   2       44.23       51.49      2.37 o 
  11   7   2      158.06      156.74      4.44 o 
  12   7   2       11.82        9.62      2.31 o 
  13   7   2       13.50       12.72      2.52 o 
 -14   8   2       32.90       29.38      2.96 o 
 -13   8   2      147.13      173.74      4.87 o 
 -12   8   2        6.07       11.16      1.92 o 
 -11   8   2       24.01       16.98      1.93 o 
 -10   8   2       25.72       24.31      1.95 o 
  -9   8   2        0.47       -0.95      1.15 o 
  -8   8   2        9.44        5.69      1.26 o 
  -7   8   2       52.39       39.52      2.12 o 
  -6   8   2      269.11      258.27      4.88 o 
  -5   8   2       24.94       18.19      1.48 o 
  -4   8   2      762.15      760.82      8.76 o 
  -3   8   2        5.32        6.38      1.11 o 
  -2   8   2        0.52        1.59      0.78 o 
  -1   8   2      550.96      582.47      6.00 o 
   0   8   2      264.74      286.27      3.99 o 
   1   8   2        2.38        1.26      0.87 o 
   2   8   2       91.23       82.67      2.43 o 
   3   8   2       81.10       89.37      2.53 o 
   4   8   2       82.64       87.68      2.52 o 
   5   8   2        7.51       11.98      1.33 o 
   6   8   2       73.90       73.07      2.53 o 
   7   8   2      247.27      264.08      4.27 o 
   8   8   2      229.67      251.96      5.50 o 
   9   8   2      135.06      119.32      3.98 o 
  10   8   2        0.33        0.08      1.89 o 
  11   8   2        1.13       -0.17      1.89 o 
  12   8   2        6.99        9.12      2.38 o 
  13   8   2       13.18       11.73      2.62 o 
 -13   9   2        0.41        0.36      2.30 o 
 -12   9   2       84.21       95.92      4.71 o 
 -11   9   2        7.89        5.02      1.89 o 
 -10   9   2       12.04        6.75      1.63 o 
  -9   9   2       22.93       25.69      1.97 o 
  -8   9   2        0.37        0.16      1.43 o 
  -7   9   2       27.82       28.71      2.19 o 
  -6   9   2       56.16       45.00      2.70 o 
  -5   9   2     1136.43     1119.66     13.24 o 
  -4   9   2       18.73       15.02      1.55 o 
  -3   9   2      312.16      275.57      4.11 o 
  -2   9   2       56.07       68.05      2.43 o 
  -1   9   2      152.49      154.90      2.63 o 
   0   9   2      278.30      300.01      5.38 o 
   1   9   2      347.43      323.74      6.37 o 
   2   9   2       12.66       14.13      1.35 o 
   3   9   2        2.16        0.54      1.06 o 
   4   9   2      103.48      107.55      2.96 o 
   5   9   2        1.63        2.58      1.25 o 
   6   9   2       41.97       40.69      2.38 o 
   7   9   2      298.82      293.22      6.21 o 
   8   9   2      352.53      386.95      8.25 o 
   9   9   2        2.43       -1.28      1.74 o 
  10   9   2        9.13        6.04      2.11 o 
  11   9   2        0.18       -1.46      1.91 o 
  12   9   2        1.61       -2.62      2.04 o 
 -12  10   2        2.15        0.01      2.87 o 
 -11  10   2        0.34       -3.96      1.98 o 
 -10  10   2       37.99       38.16      3.84 o 
  -9  10   2      123.84      123.09      4.88 o 
  -8  10   2        4.99        0.98      1.88 o 
  -7  10   2       28.36       44.23      2.65 o 
  -6  10   2      201.33      178.28      4.62 o 
  -5  10   2       92.24       91.07      3.46 o 
  -4  10   2        0.10        5.27      1.84 o 
  -3  10   2      113.13      147.99      3.29 o 
  -2  10   2       25.73       15.73      1.34 o 
  -1  10   2      277.01      308.41      4.34 o 
   0  10   2      266.83      250.24      4.69 o 
   1  10   2       13.03       19.00      2.11 o 
   2  10   2        9.69       11.11      1.71 o 
   3  10   2      200.05      208.06      4.65 o 
   4  10   2        0.62       -0.62      1.43 o 
   5  10   2        0.18       -0.42      1.66 o 
   6  10   2       84.12       70.89      3.58 o 
   7  10   2       35.52       43.13      3.07 o 
   8  10   2       55.61       55.46      3.43 o 
   9  10   2       67.98       83.38      4.11 o 
  10  10   2        5.89        7.44      2.27 o 
  11  10   2        0.12       -1.51      2.16 o 
 -11  11   2        0.63        1.40      2.37 o 
 -10  11   2       32.44       41.59      5.45 o 
  -9  11   2        9.61       12.36      2.64 o 
  -8  11   2       64.16       55.72      3.67 o 
  -7  11   2        5.82        6.66      2.13 o 
  -6  11   2       33.24       40.13      3.11 o 
  -5  11   2       25.78       25.52      2.76 o 
  -4  11   2      207.84      236.60      5.41 o 
  -3  11   2      746.71      740.47     10.85 o 
  -2  11   2      152.60      142.96      3.57 o 
  -1  11   2       28.49       23.10      2.61 o 
   0  11   2       61.39       69.39      3.74 o 
   1  11   2       71.80       58.12      3.32 o 
   2  11   2        5.44        4.25      2.01 o 
   3  11   2      121.50      114.07      5.17 o 
   4  11   2      270.78      263.59      6.60 o 
   5  11   2        2.77       -1.50      2.63 o 
   6  11   2       26.13       24.54      2.72 o 
   7  11   2        7.33        8.15      2.62 o 
   8  11   2       27.92       28.44      2.97 o 
   9  11   2       10.20       18.28      2.72 o 
  10  11   2        3.37        2.02      2.49 o 
  -9  12   2       68.59       58.85      3.85 o 
  -8  12   2        4.45        2.57      2.19 o 
  -7  12   2        4.20        2.24      2.14 o 
  -6  12   2       34.36       32.32      3.52 o 
  -5  12   2        3.83        6.20      1.88 o 
  -4  12   2        1.44        2.66      2.14 o 
  -3  12   2       76.43       82.91      3.65 o 
  -2  12   2      115.80      115.61      4.11 o 
  -1  12   2        0.58       -3.44      2.32 o 
   0  12   2       69.10       52.63      3.42 o 
   1  12   2        0.39       -3.30      1.65 o 
   2  12   2       20.32       19.81      2.59 o 
   3  12   2       64.50       64.47      4.54 o 
   4  12   2        6.25        9.89      2.29 o 
   5  12   2        9.79        9.03      2.36 o 
   6  12   2        0.93        1.65      2.10 o 
   7  12   2        8.72        6.92      2.73 o 
   8  12   2        0.58        3.56      2.52 o 
  -7  13   2        2.23       -1.04      2.55 o 
  -6  13   2        1.25        3.56      3.25 o 
  -5  13   2        0.40       -0.78      2.38 o 
  -4  13   2       31.92       36.08      3.27 o 
  -3  13   2       26.38       21.93      3.87 o 
  -2  13   2        1.04       -2.38      1.96 o 
  -1  13   2       16.49        9.78      2.37 o 
   0  13   2        2.58       -0.46      1.88 o 
   1  13   2       37.46       40.46      4.84 o 
   2  13   2        0.05       -3.09      2.19 o 
   3  13   2       23.32       25.91      3.30 o 
   4  13   2       33.74       38.09      4.09 o 
   5  13   2        0.08       -2.24      2.50 o 
   6  13   2        8.68        7.12      2.96 o 
  -5  14   2        6.27        3.26      2.37 o 
  -4  14   2       18.71       13.32      2.75 o 
  -3  14   2        0.42       -0.12      2.63 o 
  -2  14   2       13.56        8.05      3.14 o 
  -1  14   2        7.08        5.68      2.78 o 
   0  14   2        0.90       -1.24      2.42 o 
   1  14   2        0.76       -0.52      2.45 o 
   2  14   2        1.67        7.62      3.00 o 
   3  14   2        4.92       -1.26      2.41 o 
 -16   1   3        7.93        5.44      1.84 o 
 -15   1   3        0.28       -0.08      1.45 o 
 -14   1   3       29.69       26.27      1.97 o 
 -13   1   3        0.86       -0.47      1.10 o 
 -12   1   3        5.95        6.34      1.29 o 
 -11   1   3        8.08        7.14      1.22 o 
 -10   1   3      196.85      186.90      3.50 o 
  -9   1   3        2.65        3.17      0.97 o 
  -8   1   3       66.74       68.62      1.75 o 
  -7   1   3      805.85      804.19      7.56 o 
  -6   1   3      846.09      877.55      7.95 o 
  -5   1   3      911.22      913.91      9.07 o 
  -4   1   3      101.16      111.52      1.90 o 
  -3   1   3      653.00      652.92      5.17 o 
  -2   1   3     2349.90     2462.98     19.65 o 
  -1   1   3      541.58      470.77      5.35 o 
   0   1   3     2299.12     2251.82     24.09 o 
   1   1   3       10.84        3.20      0.35 o 
   2   1   3     2779.09     2524.85     22.62 o 
   3   1   3     1370.03     1287.85     14.08 o 
   4   1   3       11.72       17.17      0.93 o 
   5   1   3      333.70      344.63      4.56 o 
   6   1   3      372.65      362.09      4.92 o 
   7   1   3      250.90      254.72      4.07 o 
   8   1   3      264.57      258.32      4.33 o 
   9   1   3       49.39       51.23      2.02 o 
  10   1   3       97.94       91.87      3.13 o 
  11   1   3      142.56      135.93      3.59 o 
  12   1   3       11.95       13.59      1.82 o 
  13   1   3        8.39       12.37      1.85 o 
  14   1   3        0.13       -2.93      1.46 o 
  15   1   3        1.06        1.72      2.02 o 
 -16   2   3        1.38       -1.54      1.84 o 
 -15   2   3       16.27       20.03      2.25 o 
 -14   2   3        4.93        2.92      1.45 o 
 -13   2   3      144.96      147.15      3.59 o 
 -12   2   3        0.00        0.52      1.30 o 
 -11   2   3      144.47      144.48      3.22 o 
 -10   2   3       36.32       35.45      1.65 o 
  -9   2   3        4.29        6.92      0.96 o 
  -8   2   3      309.67      284.60      3.85 o 
  -7   2   3      291.27      331.32      3.88 o 
  -6   2   3       54.85       74.37      1.68 o 
  -5   2   3      464.12      432.20      4.58 o 
  -4   2   3     2065.90     2062.49     17.74 o 
  -3   2   3      561.87      548.63      4.51 o 
  -2   2   3      126.46      114.69      1.44 o 
  -1   2   3     1111.86     1214.31     12.50 o 
   0   2   3      102.86       94.18      1.76 o 
   1   2   3       85.16      111.19      1.54 o 
   2   2   3      658.16      745.46      6.72 o 
   3   2   3     2187.48     2137.44     21.09 o 
   4   2   3       81.13      111.13      2.13 o 
   5   2   3      208.00      245.52      3.64 o 
   6   2   3       31.11       32.74      1.37 o 
   7   2   3       73.67       65.09      2.04 o 
   8   2   3       17.14       24.45      1.51 o 
   9   2   3        0.28        0.56      1.07 o 
  10   2   3      481.13      466.54      6.91 o 
  11   2   3      251.67      254.83      4.96 o 
  12   2   3       12.67       13.67      1.75 o 
  13   2   3        1.04       -1.10      1.45 o 
  14   2   3       38.10       35.11      2.76 o 
 -16   3   3        0.19        1.39      1.80 o 
 -15   3   3        1.35       -0.69      1.59 o 
 -14   3   3       17.14       16.22      2.17 o 
 -13   3   3       28.18       30.57      1.95 o 
 -12   3   3        1.14        1.73      1.15 o 
 -11   3   3       29.26       23.91      1.61 o 
 -10   3   3        9.44       11.40      1.22 o 
  -9   3   3      157.86      162.71      3.28 o 
  -8   3   3       17.18       18.11      1.08 o 
  -7   3   3       26.08       29.66      1.16 o 
  -6   3   3      129.03      160.20      3.20 o 
  -5   3   3     1477.28     1576.42     14.00 o 
  -4   3   3      129.75      142.99      2.10 o 
  -3   3   3      716.31      726.56      5.78 o 
  -2   3   3       32.24       38.17      0.86 o 
  -1   3   3       60.65       67.53      1.09 o 
   0   3   3      262.66      325.93      3.73 o 
   1   3   3       54.06       35.31      1.08 o 
   2   3   3      699.49      701.96      6.48 o 
   3   3   3      160.04      144.90      2.21 o 
   4   3   3       37.33       36.67      1.30 o 
   5   3   3       38.18       39.42      1.44 o 
   6   3   3       48.82       40.43      1.54 o 
   7   3   3       36.91       30.47      1.50 o 
   8   3   3       36.39       25.54      2.08 o 
   9   3   3       96.30       96.02      2.83 o 
  10   3   3      500.78      511.46      8.68 o 
  11   3   3        1.86        1.14      1.33 o 
  12   3   3        1.51        0.49      1.34 o 
  13   3   3       54.64       49.61      3.01 o 
  14   3   3        0.60        0.73      1.81 o 
 -16   4   3        0.18        1.53      2.02 o 
 -15   4   3        2.80        3.57      1.77 o 
 -14   4   3        6.29        7.71      1.77 o 
 -13   4   3        4.54        6.24      1.61 o 
 -12   4   3        4.50        3.46      1.46 o 
 -11   4   3        1.92        0.63      1.08 o 
 -10   4   3      195.91      182.53      3.54 o 
  -9   4   3       52.55       53.14      1.77 o 
  -8   4   3       63.15       74.00      2.28 o 
  -7   4   3       23.03       24.19      1.12 o 
  -6   4   3      204.72      221.77      3.08 o 
  -5   4   3       20.94       32.88      1.11 o 
  -4   4   3      226.86      240.81      3.06 o 
  -3   4   3      136.63      186.42      2.21 o 
  -2   4   3      117.55      131.68      1.81 o 
  -1   4   3      282.85      341.82      3.35 o 
   0   4   3     1337.44     1406.55     12.30 o 
   1   4   3      170.39      197.63      2.30 o 
   2   4   3      224.84      269.13      3.26 o 
   3   4   3      271.35      300.08      4.07 o 
   4   4   3        9.86       10.94      0.89 o 
   5   4   3       42.63       51.50      1.60 o 
   6   4   3       72.65       79.31      2.20 o 
   7   4   3       72.25       66.87      2.24 o 
   8   4   3       18.75       16.24      2.52 o 
   9   4   3      305.16      330.13      5.48 o 
  10   4   3      298.56      298.70      5.41 o 
  11   4   3      233.38      233.65      4.88 o 
  12   4   3        2.22        0.62      1.56 o 
  13   4   3       18.66       19.56      2.36 o 
  14   4   3       55.44       48.69      3.46 o 
 -15   5   3       10.01       12.80      2.39 o 
 -14   5   3       10.46       13.44      1.99 o 
 -13   5   3       15.52       19.99      1.97 o 
 -12   5   3        3.67        1.39      1.35 o 
 -11   5   3        0.67       -0.10      1.06 o 
 -10   5   3       21.39       23.76      1.60 o 
  -9   5   3        0.56       -0.67      0.89 o 
  -8   5   3      134.20      136.82      2.68 o 
  -7   5   3        7.50        2.71      0.72 o 
  -6   5   3        4.11        5.37      0.72 o 
  -5   5   3        5.32        4.78      0.64 o 
  -4   5   3       10.73        9.67      0.77 o 
  -3   5   3      137.02      144.71      2.37 o 
  -2   5   3      411.07      394.12      3.94 o 
  -1   5   3       17.33       17.79      0.66 o 
   0   5   3      352.19      360.10      3.59 o 
   2   5   3      349.22      331.13      3.98 o 
   3   5   3        1.00        0.10      0.56 o 
   4   5   3        3.52        4.03      0.94 o 
   5   5   3      185.63      209.97      3.58 o 
   6   5   3        0.04        0.75      0.87 o 
   7   5   3      390.43      411.37      5.99 o 
   8   5   3      143.25      132.04      4.41 o 
   9   5   3       71.00       67.06      2.85 o 
  10   5   3      351.53      349.51      6.61 o 
  11   5   3       36.49       34.03      2.74 o 
  12   5   3        3.06        3.87      2.06 o 
  13   5   3       20.05       14.43      2.50 o 
  14   5   3        1.11        3.55      1.96 o 
 -15   6   3       14.93       10.47      2.41 o 
 -14   6   3       29.68       31.32      2.83 o 
 -13   6   3        0.89        2.18      1.73 o 
 -12   6   3        0.13       -0.75      1.31 o 
 -11   6   3        9.27        8.08      1.51 o 
 -10   6   3      104.22      101.74      2.67 o 
  -9   6   3       57.84       53.86      1.93 o 
  -8   6   3       63.68       50.06      1.69 o 
  -7   6   3        1.59        0.81      1.00 o 
  -6   6   3        4.36        1.13      0.69 o 
  -5   6   3        0.07       -0.53      0.62 o 
  -4   6   3        9.05       14.69      0.90 o 
  -3   6   3        3.53        2.03      0.51 o 
  -2   6   3       32.20       35.92      1.39 o 
  -1   6   3        1.70       -0.02      0.47 o 
   0   6   3       59.93       53.28      1.63 o 
   1   6   3      529.29      572.74      7.68 o 
   2   6   3       30.66       31.69      1.48 o 
   3   6   3      146.92      145.53      2.76 o 
   4   6   3      202.42      219.42      3.68 o 
   5   6   3        0.25        0.35      0.87 o 
   6   6   3       57.39       53.44      2.02 o 
   7   6   3      117.51      125.13      3.17 o 
   8   6   3        0.76       -0.61      1.49 o 
   9   6   3       57.32       64.05      2.80 o 
  10   6   3        0.93        3.26      1.80 o 
  11   6   3        4.18        2.99      2.22 o 
  12   6   3        8.81        8.63      1.86 o 
  13   6   3       10.73        4.82      2.12 o 
 -14   7   3       20.12       20.56      2.39 o 
 -13   7   3       14.81       25.10      2.37 o 
 -12   7   3        5.14        2.17      1.51 o 
 -11   7   3        2.74        0.87      1.24 o 
 -10   7   3        4.13        1.56      1.21 o 
  -9   7   3       77.22       77.80      2.56 o 
  -8   7   3       57.66       46.45      1.83 o 
  -7   7   3       27.29       21.58      1.28 o 
  -6   7   3      240.21      240.94      3.71 o 
  -5   7   3       30.59       35.98      1.42 o 
  -4   7   3      130.79      137.40      2.68 o 
  -3   7   3      426.03      476.03      5.35 o 
  -2   7   3       18.31       14.38      1.11 o 
  -1   7   3        0.01       -1.13      0.56 o 
   0   7   3      145.06      159.48      3.12 o 
   1   7   3       15.96       16.35      1.15 o 
   2   7   3      290.66      303.87      5.61 o 
   3   7   3      212.28      200.04      3.55 o 
   4   7   3      123.94      113.98      2.89 o 
   5   7   3        0.39       -0.43      0.90 o 
   6   7   3        1.67        0.76      0.83 o 
   7   7   3        3.96        2.51      1.23 o 
   8   7   3       15.39       26.18      1.90 o 
   9   7   3       61.56       55.40      3.19 o 
  10   7   3        1.94        3.56      1.87 o 
  11   7   3       60.03       68.32      3.68 o 
  12   7   3       10.83        7.06      2.58 o 
  13   7   3        0.11       -2.10      2.05 o 
 -14   8   3      127.85      130.22      4.50 o 
 -13   8   3       24.65       19.12      2.30 o 
 -12   8   3        1.69        4.67      1.78 o 
 -11   8   3        0.64        0.35      1.46 o 
 -10   8   3       67.26       67.93      2.84 o 
  -9   8   3        3.05        2.51      1.24 o 
  -8   8   3       21.15       21.82      1.63 o 
  -7   8   3       25.78       23.37      2.28 o 
  -6   8   3        0.06        0.30      1.08 o 
  -5   8   3      794.77      839.94      8.85 o 
  -4   8   3      352.73      375.65      4.83 o 
  -3   8   3       17.37       14.80      1.09 o 
  -2   8   3       14.28       22.31      1.14 o 
  -1   8   3      213.33      227.05      3.21 o 
   0   8   3       42.91       41.39      1.51 o 
   1   8   3       60.54       66.98      2.80 o 
   2   8   3        1.86        1.68      1.03 o 
   3   8   3        2.69        0.09      0.80 o 
   4   8   3      379.13      346.65      5.38 o 
   5   8   3      331.90      326.81      5.89 o 
   6   8   3      192.90      195.29      5.24 o 
   7   8   3       81.01       68.72      4.49 o 
   8   8   3       24.39       20.23      2.38 o 
   9   8   3        3.15        0.50      1.77 o 
  10   8   3        0.05       -0.88      1.75 o 
  11   8   3       33.92       27.02      2.85 o 
  12   8   3        0.99       -1.10      2.02 o 
 -13   9   3       17.84       18.39      2.65 o 
 -12   9   3        2.04       -0.90      1.70 o 
 -11   9   3        0.45       -0.80      1.51 o 
 -10   9   3       86.77       92.40      4.94 o 
  -9   9   3      135.39      130.51      5.52 o 
  -8   9   3        5.78        3.20      1.68 o 
  -7   9   3      163.49      186.86      5.18 o 
  -6   9   3      313.02      305.15      6.10 o 
  -5   9   3       87.43       83.51      2.84 o 
  -4   9   3       19.82       18.46      1.59 o 
  -3   9   3      161.84      156.76      3.24 o 
  -2   9   3      369.21      370.11      4.78 o 
  -1   9   3       47.51       38.69      1.37 o 
   0   9   3      277.73      272.23      4.04 o 
   1   9   3      106.86      117.21      2.71 o 
   2   9   3       33.74       31.04      1.97 o 
   3   9   3        0.07        0.32      1.45 o 
   4   9   3       16.13       20.11      2.43 o 
   5   9   3       44.15       40.43      2.74 o 
   6   9   3       16.23        5.68      2.04 o 
   7   9   3       75.26       75.94      3.72 o 
   8   9   3       25.53       19.64      2.75 o 
   9   9   3        0.97       -1.22      1.80 o 
  10   9   3       19.70       17.83      2.97 o 
  11   9   3        3.47        5.29      2.24 o 
 -12  10   3        2.90        5.49      2.22 o 
 -11  10   3       22.56       26.21      2.75 o 
 -10  10   3       13.32        9.28      2.12 o 
  -9  10   3       73.09       79.24      3.57 o 
  -8  10   3       37.86       44.44      2.92 o 
  -7  10   3        2.46        1.54      2.35 o 
  -6  10   3       80.02       72.68      3.21 o 
  -5  10   3      336.44      341.80      7.58 o 
  -4  10   3      470.11      468.23      7.82 o 
  -3  10   3       72.42       76.41      2.95 o 
  -2  10   3       67.57       63.03      4.66 o 
  -1  10   3      234.20      243.67      5.46 o 
   0  10   3        3.56        0.79      1.79 o 
   1  10   3       11.34       18.68      3.30 o 
   2  10   3       78.90       73.41      3.45 o 
   3  10   3      135.23      104.95      4.09 o 
   4  10   3      193.57      171.82      5.11 o 
   5  10   3      247.85      257.40      6.52 o 
   6  10   3       14.63        8.58      2.18 o 
   7  10   3       26.33       34.52      3.14 o 
   8  10   3       46.46       51.29      3.39 o 
   9  10   3       11.73       14.60      2.55 o 
  10  10   3        0.21        1.08      2.06 o 
 -11  11   3        0.27       -0.81      2.35 o 
 -10  11   3       56.68       52.23      3.31 o 
  -9  11   3       63.80       55.64      3.29 o 
  -8  11   3        0.00        0.37      1.74 o 
  -7  11   3       39.65       44.22      2.90 o 
  -6  11   3       91.80       73.71      3.38 o 
  -5  11   3        0.05        3.72      1.99 o 
  -4  11   3       32.27       27.77      2.26 o 
  -3  11   3       55.53       50.43      3.31 o 
  -2  11   3       36.30       42.65      2.79 o 
  -1  11   3       77.92       77.13      4.07 o 
   0  11   3      129.93      146.41      4.95 o 
   1  11   3       73.18       61.76      3.46 o 
   2  11   3        7.71        3.11      1.99 o 
   3  11   3       18.48       13.69      2.74 o 
   4  11   3        5.50        8.33      2.17 o 
   5  11   3       24.61       14.84      2.43 o 
   6  11   3        0.05        3.16      2.04 o 
   7  11   3        0.79       -0.33      1.95 o 
   8  11   3        9.55       11.65      2.47 o 
   9  11   3        7.67       13.08      2.69 o 
  -9  12   3       27.03       24.45      3.50 o 
  -8  12   3       18.20       19.03      3.40 o 
  -7  12   3        0.48        0.23      1.79 o 
  -6  12   3        1.72        4.03      2.25 o 
  -5  12   3       55.56       57.33      3.75 o 
  -4  12   3       17.27       16.36      2.68 o 
  -3  12   3        0.27       -2.26      1.71 o 
  -2  12   3       17.01       10.36      2.13 o 
  -1  12   3       68.73       73.41      3.86 o 
   0  12   3        9.52        5.36      2.13 o 
   1  12   3        0.24        1.65      1.93 o 
   2  12   3        0.46        2.94      2.06 o 
   3  12   3        6.01       11.96      2.39 o 
   4  12   3        1.21        0.89      2.72 o 
   5  12   3       10.78       12.15      2.52 o 
   6  12   3        0.14        1.81      2.09 o 
   7  12   3        5.54       12.64      2.62 o 
  -7  13   3        0.11        0.67      2.52 o 
  -6  13   3        0.60       -1.94      2.42 o 
  -5  13   3        0.03       -1.85      2.09 o 
  -4  13   3        9.72       10.21      2.30 o 
  -3  13   3        2.01        1.88      1.88 o 
  -2  13   3        0.13        1.29      2.08 o 
  -1  13   3        2.71        1.79      2.09 o 
   0  13   3        1.76        5.13      2.22 o 
   1  13   3        0.87       -0.44      1.94 o 
   2  13   3        5.64       10.94      2.86 o 
   3  13   3        0.66        0.76      2.72 o 
   4  13   3       17.74       23.80      2.96 o 
   5  13   3        4.39        5.38      2.37 o 
  -4  14   3       15.17       19.89      3.07 o 
  -3  14   3        0.13       -1.90      2.40 o 
  -2  14   3        0.47        2.57      2.66 o 
  -1  14   3        1.75        0.30      2.55 o 
   0  14   3        9.07       13.39      4.95 o 
   1  14   3       14.68       19.25      3.31 o 
   2  14   3        2.21       -1.28      2.66 o 
 -16   0   4       49.71       56.57      4.37 o 
 -15   0   4      210.77      201.75      7.05 o 
 -14   0   4       57.35       59.54      3.88 o 
 -13   0   4       25.61       27.82      2.88 o 
 -12   0   4        0.17       -2.94      1.47 o 
 -11   0   4      677.05      644.68     12.32 o 
 -10   0   4     1195.15     1132.31     18.56 o 
  -9   0   4       31.21       26.74      1.91 o 
  -8   0   4     1033.28     1075.80     16.60 o 
  -7   0   4     1929.32     1907.19     31.29 o 
  -6   0   4    14244.13    14453.54    167.54 o 
  -5   0   4      847.92      907.85     12.05 o 
  -4   0   4      731.51      686.77     10.75 o 
  -3   0   4      137.17      170.33      2.86 o 
  -2   0   4      527.78      570.16     10.24 o 
  -1   0   4      106.53       86.98      2.16 o 
   0   0   4     2433.14     2454.86     33.49 o 
   1   0   4     1855.11     1867.79     22.31 o 
   2   0   4     1338.51     1329.03     54.73 o 
   3   0   4    11198.84    11837.42    157.88 o 
   4   0   4      400.62      349.67      6.30 o 
   5   0   4      771.34      756.64     12.07 o 
   6   0   4      223.08      224.83      5.14 o 
   7   0   4       53.72       42.23      2.37 o 
   8   0   4      534.66      522.32      9.94 o 
   9   0   4      266.55      231.85      6.14 o 
  10   0   4       52.70       54.21      3.16 o 
  11   0   4      128.71      128.07      5.10 o 
  12   0   4      130.04      136.16      5.33 o 
  13   0   4      125.58      124.41      6.62 o 
  14   0   4        3.24        1.96      3.15 o 
 -16   1   4       21.80       13.28      2.37 o 
 -15   1   4      190.17      194.94      4.90 o 
 -14   1   4        5.23        5.47      1.61 o 
 -13   1   4       77.77       76.43      2.89 o 
 -12   1   4      167.89      160.88      4.59 o 
 -11   1   4       15.73       17.55      1.63 o 
 -10   1   4       97.00       98.14      2.84 o 
  -9   1   4      352.48      336.97      5.78 o 
  -8   1   4      107.89      144.96      3.42 o 
  -7   1   4     3737.93     3962.28     33.73 o 
  -6   1   4     8662.35     8814.28     72.80 o 
  -5   1   4     1707.02     1633.70     16.69 o 
  -4   1   4      124.35      106.81      1.72 o 
  -3   1   4       94.91       88.47      1.72 o 
  -2   1   4      376.76      357.89      4.14 o 
  -1   1   4      155.19      144.94      6.08 o 
   0   1   4      513.67      548.41      5.46 o 
   1   1   4      724.75      692.14      7.25 o 
   2   1   4       17.36        8.58      0.58 o 
   3   1   4     5986.86     6325.97     60.21 o 
   4   1   4      296.82      294.15      4.76 o 
   5   1   4     1288.45     1337.58     14.02 o 
   6   1   4      504.99      538.80      6.72 o 
   7   1   4     1143.02     1140.56     12.68 o 
   8   1   4       48.54       37.94      1.75 o 
   9   1   4       82.47       70.26      2.43 o 
  10   1   4        0.01        0.40      1.08 o 
  11   1   4      666.49      679.02      9.33 o 
  12   1   4        7.36        5.02      1.75 o 
  13   1   4       32.95       41.53      3.48 o 
  14   1   4       50.63       64.29      3.88 o 
 -16   2   4       31.54       36.94      3.06 o 
 -15   2   4       94.10       99.37      4.07 o 
 -14   2   4       22.67       25.11      2.17 o 
 -13   2   4      102.97      106.85      3.43 o 
 -12   2   4        8.51        9.15      1.40 o 
 -11   2   4       24.76       27.41      1.74 o 
 -10   2   4      889.46      867.18      9.26 o 
  -9   2   4       10.21        8.71      1.01 o 
  -8   2   4      342.25      351.19      4.22 o 
  -7   2   4      344.03      337.02      4.22 o 
  -6   2   4     2678.25     2581.28     40.25 o 
  -4   2   4      740.04      729.08      7.43 o 
  -3   2   4      514.77      485.41      4.82 o 
  -2   2   4      109.92       85.82      1.64 o 
  -1   2   4     1658.91     1543.35     19.19 o 
   0   2   4       96.53       82.71      2.42 o 
   1   2   4        6.91       14.18      0.63 o 
   2   2   4      328.85      360.47      4.29 o 
   3   2   4     2528.81     2604.47     23.56 o 
   4   2   4     1167.82     1154.50     13.42 o 
   5   2   4       54.51       43.24      1.53 o 
   6   2   4     1225.97     1233.68     13.35 o 
   7   2   4      104.16       96.09      2.52 o 
   8   2   4      350.41      332.71      5.22 o 
   9   2   4      142.75      117.32      3.08 o 
  10   2   4        4.00        4.06      1.26 o 
  11   2   4      116.59      131.61      4.92 o 
  12   2   4      138.57      150.17      4.46 o 
  13   2   4      102.83      112.68      4.16 o 
  14   2   4       23.24       16.51      2.69 o 
 -16   3   4       14.92       22.91      2.75 o 
 -15   3   4      180.01      181.07      5.36 o 
 -14   3   4       43.38       47.32      3.11 o 
 -13   3   4        0.48       -1.70      1.23 o 
 -12   3   4        0.12       -1.26      1.15 o 
 -11   3   4      364.04      379.91      5.67 o 
 -10   3   4      146.58      142.84      3.43 o 
  -9   3   4      332.03      321.14      4.42 o 
  -8   3   4      246.19      228.42      3.39 o 
  -7   3   4      107.16       92.60      1.96 o 
  -6   3   4      112.04      103.25      2.58 o 
  -5   3   4      990.06     1009.85     10.27 o 
  -4   3   4       46.90       36.52      1.15 o 
  -3   3   4        6.57        4.45      0.54 o 
  -2   3   4      762.13      671.42      6.33 o 
  -1   3   4       23.66       25.50      0.98 o 
   0   3   4       71.65       53.19      1.40 o 
   1   3   4       46.97       60.11      1.15 o 
   2   3   4       39.59       47.52      1.48 o 
   3   3   4       46.44       62.47      1.52 o 
   4   3   4     1339.26     1336.72     15.56 o 
   5   3   4      788.38      781.65     16.94 o 
   6   3   4      220.82      201.66      3.54 o 
   7   3   4       84.55       92.03      3.14 o 
   8   3   4      511.62      504.52      7.00 o 
   9   3   4        9.46        8.19      1.37 o 
  10   3   4        3.90        2.81      1.40 o 
  11   3   4       21.87       23.08      2.10 o 
  12   3   4       64.62       68.65      3.76 o 
  13   3   4      122.40      145.52      4.70 o 
  14   3   4       33.48       30.95      3.30 o 
 -15   4   4       37.91       39.40      3.16 o 
 -14   4   4       63.79       67.48      3.40 o 
 -13   4   4       58.01       59.41      3.05 o 
 -12   4   4        1.39        2.63      1.31 o 
 -11   4   4        7.44        6.77      1.41 o 
 -10   4   4       10.91        7.76      1.20 o 
  -9   4   4      308.25      291.71      4.20 o 
  -8   4   4      120.67      125.73      2.47 o 
  -7   4   4      332.65      333.78      4.21 o 
  -6   4   4       11.54       10.51      1.11 o 
  -5   4   4      127.53      113.89      2.82 o 
  -4   4   4      445.20      436.35      4.64 o 
  -3   4   4     2519.90     2485.24     22.79 o 
  -2   4   4       51.50       53.58      1.24 o 
  -1   4   4     1735.82     1769.12     16.41 o 
   0   4   4      778.46      850.48      8.41 o 
   1   4   4       31.47       21.54      0.90 o 
   2   4   4      192.71      205.23      3.40 o 
   3   4   4      845.44      822.08      8.39 o 
   4   4   4      362.17      358.17      4.41 o 
   5   4   4       82.81       71.32      2.09 o 
   6   4   4     1671.27     1636.84     17.37 o 
   7   4   4      427.31      433.55      7.89 o 
   8   4   4      900.19      917.14     11.07 o 
   9   4   4      223.05      202.66      4.75 o 
  10   4   4      207.97      203.42      4.83 o 
  11   4   4       42.93       52.08      2.82 o 
  12   4   4      145.66      159.36      4.76 o 
  13   4   4       62.50       74.04      3.57 o 
 -15   5   4      123.04      127.49      4.75 o 
 -14   5   4       39.71       40.32      3.28 o 
 -13   5   4        7.42       11.69      1.96 o 
 -12   5   4      146.80      150.38      5.23 o 
 -11   5   4      438.10      441.44      6.94 o 
 -10   5   4        5.12        6.68      1.34 o 
  -9   5   4      234.03      231.13      3.98 o 
  -8   5   4      234.61      227.89      3.38 o 
  -7   5   4      252.08      240.52      3.34 o 
  -6   5   4      108.27      103.22      2.85 o 
  -5   5   4      260.13      287.61      3.88 o 
  -4   5   4      690.90      675.41      6.79 o 
  -3   5   4     3438.01     3627.05     36.05 o 
  -2   5   4      336.28      412.12      4.50 o 
  -1   5   4       30.35       36.97      1.53 o 
   0   5   4       34.82       21.75      0.90 o 
   1   5   4      180.16      163.83      3.02 o 
   2   5   4      474.04      421.85      4.82 o 
   3   5   4      166.95      174.03      2.99 o 
   4   5   4     1349.55     1291.73     13.77 o 
   5   5   4       16.48       23.62      2.05 o 
   6   5   4     2170.79     2127.20     22.06 o 
   7   5   4      794.65      806.71     10.85 o 
   8   5   4        1.31        2.00      1.66 o 
   9   5   4      143.64      140.17      4.50 o 
  10   5   4        4.93        5.06      1.82 o 
  11   5   4       68.41       76.76      3.74 o 
  12   5   4       40.30       45.21      3.27 o 
  13   5   4       28.20       35.62      4.41 o 
 -15   6   4       14.97        9.57      2.38 o 
 -14   6   4       44.81       46.97      3.12 o 
 -13   6   4       31.08       30.05      2.75 o 
 -12   6   4       20.28       26.73      2.39 o 
 -11   6   4       37.90       34.72      2.27 o 
 -10   6   4       58.67       54.82      2.51 o 
  -9   6   4      382.50      395.54      5.80 o 
  -8   6   4      154.58      158.44      2.88 o 
  -7   6   4       60.73       65.24      1.83 o 
  -6   6   4      125.78      115.27      2.57 o 
  -5   6   4      361.21      337.63      4.45 o 
  -4   6   4      247.51      252.17      3.56 o 
  -3   6   4      619.74      658.82      6.73 o 
  -2   6   4      176.33      179.78      2.66 o 
  -1   6   4     1073.77     1154.45     12.51 o 
   0   6   4       37.87       50.38      1.38 o 
   1   6   4      151.48      133.58      3.14 o 
   2   6   4       93.76       91.87      1.86 o 
   3   6   4      889.21      884.89      9.98 o 
   4   6   4       63.75       66.31      2.29 o 
   5   6   4      134.26      131.00      3.31 o 
   6   6   4      458.33      436.45      7.97 o 
   7   6   4       60.11       51.78      3.03 o 
   8   6   4      639.62      644.14     10.87 o 
   9   6   4      178.37      187.82      5.29 o 
  10   6   4      329.14      336.65      7.56 o 
  11   6   4       34.82       33.50      2.91 o 
  12   6   4       30.03       35.71      3.12 o 
 -14   7   4       30.13       30.30      2.63 o 
 -13   7   4       14.09       15.38      2.17 o 
 -12   7   4       13.99       13.48      2.07 o 
 -11   7   4      133.16      136.08      3.94 o 
 -10   7   4        6.74        7.90      1.61 o 
  -9   7   4        9.66       10.98      1.69 o 
  -8   7   4      209.89      217.66      4.57 o 
  -7   7   4      239.51      254.19      5.27 o 
  -6   7   4       29.56       26.41      1.96 o 
  -5   7   4       73.18       56.04      2.97 o 
  -4   7   4      973.89      945.77      9.94 o 
  -3   7   4     1022.65     1071.69     13.68 o 
  -2   7   4       34.42       24.30      1.09 o 
  -1   7   4        0.39       -1.28      0.64 o 
   0   7   4      212.20      188.36      3.48 o 
   1   7   4        2.82        0.66      0.72 o 
   2   7   4       31.62       21.95      1.58 o 
   3   7   4       27.34       27.48      1.37 o 
   4   7   4      349.31      346.26      6.13 o 
   5   7   4      257.61      238.19      5.58 o 
   6   7   4      948.21      900.97     13.76 o 
   7   7   4       93.84       73.02      3.36 o 
   8   7   4        0.10       -3.04      1.52 o 
   9   7   4      146.89      149.35      4.87 o 
  10   7   4        4.19        3.71      1.92 o 
  11   7   4       18.92       19.82      2.62 o 
  12   7   4       32.08       27.21      2.97 o 
 -13   8   4       13.31        9.21      2.06 o 
 -12   8   4       43.21       46.63      4.09 o 
 -11   8   4        0.14       -0.95      1.38 o 
 -10   8   4       29.35       32.04      2.29 o 
  -9   8   4       76.12       77.62      2.99 o 
  -8   8   4      283.54      284.61      7.60 o 
  -7   8   4       49.91       55.88      2.74 o 
  -6   8   4       47.57       43.04      2.89 o 
  -5   8   4       17.71       22.27      1.98 o 
  -4   8   4      445.22      397.74      5.90 o 
  -3   8   4      887.18      839.45     10.04 o 
  -2   8   4      122.54      121.85      3.38 o 
  -1   8   4      193.18      177.34      3.53 o 
   0   8   4        8.87        7.74      1.05 o 
   1   8   4      126.76      116.36      3.07 o 
   2   8   4        5.71        5.88      1.52 o 
   3   8   4        1.61       -0.57      1.31 o 
   4   8   4      380.47      368.60     12.92 o 
   5   8   4      454.72      451.46     11.74 o 
   6   8   4       59.28       59.67      3.17 o 
   7   8   4       93.87       78.09      3.60 o 
   8   8   4       28.80       27.41      2.57 o 
   9   8   4        2.29        1.09      1.90 o 
  10   8   4       29.12       22.75      2.67 o 
  11   8   4       35.29       45.21      3.44 o 
 -12   9   4       21.29       25.05      2.47 o 
 -11   9   4        1.79        3.97      1.73 o 
 -10   9   4       22.58       33.41      3.04 o 
  -9   9   4       50.13       46.61      2.90 o 
  -8   9   4       26.16       20.89      2.27 o 
  -7   9   4       17.03       14.98      2.08 o 
  -6   9   4        0.64        2.72      2.00 o 
  -5   9   4       29.32       19.11      1.98 o 
  -4   9   4      295.93      284.30      5.58 o 
  -3   9   4       96.57       88.46      3.07 o 
  -2   9   4      414.43      399.87      6.88 o 
  -1   9   4        3.13        4.32      1.39 o 
   0   9   4      127.71      103.42      3.48 o 
   1   9   4        0.11       -2.22      1.43 o 
   2   9   4        0.09       -2.67      1.76 o 
   3   9   4       86.57       88.64      3.70 o 
   4   9   4        0.04        2.71      1.72 o 
   5   9   4      352.38      369.21      7.76 o 
   6   9   4      126.82      111.50      4.28 o 
   7   9   4       32.26       30.33      2.74 o 
   8   9   4        8.05        9.47      2.38 o 
   9   9   4       51.28       55.66      3.56 o 
  10   9   4        1.09       -0.59      2.00 o 
 -11  10   4       33.53       31.80      2.94 o 
 -10  10   4        1.46        1.63      1.90 o 
  -9  10   4       28.29       29.23      2.64 o 
  -8  10   4      203.80      211.59      5.52 o 
  -7  10   4       28.75       36.30      2.73 o 
  -6  10   4      264.00      258.89      6.00 o 
  -5  10   4       43.73       50.24      2.72 o 
  -4  10   4        3.19       -0.64      1.85 o 
  -3  10   4      238.18      230.73      5.11 o 
  -2  10   4       95.45       82.29      3.40 o 
  -1  10   4        2.91       -2.13      1.62 o 
   0  10   4       74.76       81.95      4.59 o 
   1  10   4      220.10      187.97      5.42 o 
   2  10   4        0.18       -0.32      1.73 o 
   3  10   4        8.94        2.10      1.85 o 
   4  10   4       71.82       83.73      5.56 o 
   5  10   4       21.24       11.77      2.27 o 
   6  10   4       38.35       38.72      2.99 o 
   7  10   4        5.91        4.17      2.09 o 
   8  10   4        6.54        6.99      2.27 o 
   9  10   4       23.58       33.14      3.14 o 
 -10  11   4        1.25        3.07      2.07 o 
  -9  11   4       46.63       46.09      3.15 o 
  -8  11   4       14.95       10.15      2.14 o 
  -7  11   4       29.18       40.63      2.94 o 
  -6  11   4      334.32      349.43      7.07 o 
  -5  11   4       68.73       63.07      4.16 o 
  -4  11   4       38.59       31.44      3.30 o 
  -3  11   4       46.56       32.52      2.98 o 
  -2  11   4        0.26       -0.75      1.90 o 
  -1  11   4        1.31       -0.31      1.72 o 
   0  11   4       10.53        4.53      2.01 o 
   1  11   4       25.40       35.27      2.94 o 
   2  11   4       17.12       19.18      2.51 o 
   3  11   4       68.80       68.12      4.42 o 
   4  11   4       12.63        6.10      2.08 o 
   5  11   4       52.72       52.30      3.43 o 
   6  11   4        2.83        1.42      1.95 o 
   7  11   4        0.20        0.55      2.03 o 
   8  11   4        0.00       -0.76      1.98 o 
  -8  12   4        4.73        2.04      2.31 o 
  -7  12   4       49.82       56.67      3.88 o 
  -6  12   4       80.60       82.41      5.52 o 
  -5  12   4        3.35        0.83      2.20 o 
  -4  12   4        2.42        1.05      2.47 o 
  -3  12   4       16.71       11.71      2.24 o 
  -2  12   4       44.53       36.92      2.85 o 
  -1  12   4       32.59       30.11      3.00 o 
   0  12   4       55.01       48.03      3.41 o 
   1  12   4       93.82       84.50      4.15 o 
   2  12   4        1.16        0.83      2.06 o 
   3  12   4       41.29       38.32      3.40 o 
   4  12   4        2.65        4.75      2.16 o 
   5  12   4        0.19       -1.36      1.91 o 
   6  12   4        7.25        5.16      2.48 o 
  -6  13   4       21.79       19.68      3.99 o 
  -5  13   4       32.44       37.91      5.00 o 
  -4  13   4        0.60        1.58      2.32 o 
  -3  13   4        0.00       -0.85      1.85 o 
  -2  13   4        1.23       -0.24      2.02 o 
  -1  13   4        0.59        0.79      2.05 o 
   0  13   4        0.70       -0.17      1.97 o 
   1  13   4        1.30        1.85      2.20 o 
   2  13   4       24.51       25.25      3.03 o 
   3  13   4        0.37        2.25      2.84 o 
   4  13   4        4.87        5.51      2.45 o 
 -16   1   5       17.85       13.52      3.49 o 
 -15   1   5        5.75        3.85      2.14 o 
 -14   1   5        0.13       -1.50      2.09 o 
 -13   1   5       19.47       21.48      2.18 o 
 -12   1   5        2.21        3.48      1.30 o 
 -11   1   5       15.49       22.08      1.77 o 
 -10   1   5       73.00       66.10      2.79 o 
  -9   1   5      110.30      103.58      2.63 o 
  -8   1   5        0.81       -0.88      0.91 o 
  -7   1   5       64.11       56.15      1.70 o 
  -6   1   5       83.24       96.42      2.56 o 
  -5   1   5      157.10      135.58      3.50 o 
  -4   1   5      156.67      171.78      3.14 o 
  -3   1   5       39.18       41.45      1.25 o 
  -2   1   5      987.71      997.16     10.10 o 
  -1   1   5       31.49       38.86      2.07 o 
   0   1   5      128.64      140.08      1.95 o 
   1   1   5      545.87      547.89      5.54 o 
   2   1   5       20.42       16.83      1.04 o 
   3   1   5      225.04      218.11      3.15 o 
   4   1   5       22.78       33.71      1.22 o 
   5   1   5      110.33      108.16      2.62 o 
   6   1   5      111.33      121.68      2.62 o 
   7   1   5       68.18       64.43      2.11 o 
   8   1   5        0.73       -1.36      1.17 o 
   9   1   5        0.26       -0.65      1.14 o 
  10   1   5        0.25       -0.74      1.37 o 
  11   1   5       26.83       21.93      2.33 o 
  12   1   5        0.30       -1.08      1.67 o 
  13   1   5        1.94       -1.16      1.98 o 
 -16   2   5        4.81        2.35      2.33 o 
 -15   2   5       24.05       30.52      3.22 o 
 -14   2   5       42.77       41.71      2.89 o 
 -13   2   5        0.61       -0.72      1.55 o 
 -12   2   5        6.26        5.57      1.61 o 
 -11   2   5      166.18      156.61      3.98 o 
 -10   2   5       39.64       44.17      2.06 o 
  -9   2   5        6.53        6.73      1.20 o 
  -8   2   5        2.69        3.99      0.90 o 
  -7   2   5       67.78       65.11      3.20 o 
  -6   2   5      253.79      253.14      3.24 o 
  -5   2   5       48.23       47.80      2.49 o 
  -4   2   5       13.01       12.14      1.17 o 
  -3   2   5     1746.27     1765.26     16.34 o 
  -2   2   5       74.66       70.72      6.60 o 
  -1   2   5       39.30       52.42      2.62 o 
   0   2   5        5.13        2.43      0.54 o 
   1   2   5      113.08      112.90      1.89 o 
   2   2   5      591.76      606.61      6.73 o 
   3   2   5      348.79      360.62      4.60 o 
   4   2   5        6.81        5.72      0.82 o 
   5   2   5      476.05      448.25      8.53 o 
   6   2   5        1.84        0.84      0.84 o 
   7   2   5       38.20       31.40      1.88 o 
   8   2   5      139.39      126.41      3.42 o 
   9   2   5        0.61       -1.13      1.45 o 
  10   2   5        3.19        3.49      1.45 o 
  11   2   5        0.12       -1.53      1.46 o 
  12   2   5        8.70        6.48      2.01 o 
  13   2   5       59.78       59.61      3.77 o 
 -15   3   5       20.10       17.87      2.52 o 
 -14   3   5        9.08       10.04      2.08 o 
 -13   3   5       65.72       59.81      3.08 o 
 -12   3   5       43.68       39.38      2.93 o 
 -11   3   5        3.83        4.53      1.52 o 
 -10   3   5       31.81       37.87      2.42 o 
  -9   3   5       26.58       31.59      1.57 o 
  -8   3   5        9.06       13.24      1.27 o 
  -7   3   5       20.40       19.02      1.65 o 
  -6   3   5       28.85       36.27      1.36 o 
  -5   3   5       90.29       89.92      2.08 o 
  -4   3   5      300.00      332.20      4.01 o 
  -3   3   5      102.87      106.61      2.02 o 
  -2   3   5      610.36      608.78      7.72 o 
  -1   3   5       77.89       73.82      2.61 o 
   0   3   5      189.09      192.34      4.12 o 
   1   3   5      437.38      443.56      5.12 o 
   2   3   5      134.95      141.55      2.52 o 
   3   3   5       14.15       12.20      0.90 o 
   4   3   5      133.38      141.57      2.40 o 
   5   3   5        0.83        0.65      0.99 o 
   6   3   5      954.47      922.91     11.77 o 
   7   3   5      541.43      547.35      8.09 o 
   8   3   5      134.88      125.20      3.50 o 
   9   3   5       34.95       31.94      2.09 o 
  10   3   5       45.56       37.65      2.35 o 
  11   3   5       20.79       15.72      2.34 o 
  12   3   5        6.00        3.66      1.96 o 
  13   3   5        3.92       -0.12      2.08 o 
 -15   4   5        6.08        5.60      2.10 o 
 -14   4   5        0.21        0.74      1.73 o 
 -13   4   5       26.41       25.74      2.39 o 
 -12   4   5        0.93        1.75      1.48 o 
 -11   4   5        3.78        3.27      2.04 o 
 -10   4   5      104.10       91.87      3.21 o 
  -9   4   5       11.88       15.42      1.41 o 
  -8   4   5        0.73        1.09      0.75 o 
  -7   4   5        8.70       12.97      1.06 o 
  -6   4   5       19.01       17.28      1.03 o 
  -5   4   5      133.53      122.28      2.67 o 
  -4   4   5      109.98      109.29      2.02 o 
  -2   4   5       21.74       31.55      1.32 o 
  -1   4   5       10.72       11.51      0.62 o 
   0   4   5      343.90      349.24      4.00 o 
   1   4   5       38.88       39.11      1.25 o 
   2   4   5       42.84       47.70      2.27 o 
   3   4   5       15.36       16.39      1.28 o 
   4   4   5      599.21      570.34      7.04 o 
   5   4   5      235.08      246.15      4.03 o 
   6   4   5       34.72       31.38      1.88 o 
   7   4   5       10.86       10.15      1.65 o 
   8   4   5       25.15       14.65      1.71 o 
   9   4   5       22.65       21.39      1.93 o 
  10   4   5        2.79        4.27      1.55 o 
  11   4   5       15.80       19.71      2.19 o 
  12   4   5       33.72       28.67      2.91 o 
 -15   5   5       13.41       10.23      2.74 o 
 -14   5   5        6.62        5.94      2.07 o 
 -13   5   5       30.27       31.42      3.45 o 
 -12   5   5       25.17       23.50      2.27 o 
 -11   5   5        0.01       -0.29      1.35 o 
 -10   5   5       15.63       12.92      2.11 o 
  -9   5   5       12.77        5.77      1.31 o 
  -8   5   5        5.35        1.94      0.98 o 
  -7   5   5        4.09        3.23      0.82 o 
  -6   5   5       25.65       30.57      1.70 o 
  -5   5   5       23.04       24.01      1.19 o 
  -4   5   5       23.53       40.22      1.42 o 
  -3   5   5      328.58      348.96      4.33 o 
  -2   5   5      199.04      202.00      2.87 o 
  -1   5   5        1.96        2.20      0.58 o 
   0   5   5        6.76        5.75      0.64 o 
   1   5   5       88.03      101.52      2.79 o 
   2   5   5       15.99       12.45      0.97 o 
   3   5   5        5.67        5.08      0.87 o 
   4   5   5       76.27       80.80      2.95 o 
   5   5   5       13.41       19.63      1.94 o 
   6   5   5      707.21      679.96     10.76 o 
   7   5   5      207.16      207.48      4.65 o 
   8   5   5        9.30        5.80      2.21 o 
   9   5   5       15.59        9.82      1.73 o 
  10   5   5       50.84       54.98      3.08 o 
  11   5   5        1.01        1.14      3.01 o 
  12   5   5        0.06        0.27      2.16 o 
 -14   6   5        0.33       -1.55      1.72 o 
 -13   6   5       59.39       61.97      3.08 o 
 -12   6   5        0.30       -1.16      1.43 o 
 -11   6   5        3.53        3.57      1.53 o 
 -10   6   5        3.80        1.43      1.34 o 
  -9   6   5       31.91       30.56      2.03 o 
  -8   6   5       13.58        9.68      1.44 o 
  -7   6   5      171.10      170.42      4.11 o 
  -6   6   5       49.80       42.79      1.88 o 
  -5   6   5       45.50       31.28      1.44 o 
  -4   6   5        1.18        0.16      0.95 o 
  -3   6   5       45.68       45.64      1.52 o 
  -2   6   5       10.71       12.16      0.84 o 
  -1   6   5       80.11       78.97      1.81 o 
   0   6   5       15.29        9.38      0.82 o 
   1   6   5       24.97       23.00      1.20 o 
   2   6   5       64.70       68.52      1.95 o 
   3   6   5       89.93      104.04      3.85 o 
   4   6   5       85.62       96.85      2.85 o 
   5   6   5       22.57       23.63      2.10 o 
   6   6   5       71.01       65.89      3.10 o 
   7   6   5       12.34       13.48      1.98 o 
   8   6   5        0.27        2.93      1.71 o 
   9   6   5       22.55       26.37      2.55 o 
  10   6   5        3.15        5.04      1.97 o 
  11   6   5        1.69        0.83      1.97 o 
 -14   7   5        1.00       -0.52      1.66 o 
 -13   7   5        3.54        4.78      1.82 o 
 -12   7   5       12.44       19.19      2.16 o 
 -11   7   5        1.45       -0.31      1.41 o 
 -10   7   5        4.60        4.00      1.50 o 
  -9   7   5        2.17        3.40      1.57 o 
  -8   7   5      109.68      118.46      3.70 o 
  -7   7   5        3.87        1.20      1.30 o 
  -6   7   5      115.04      108.74      3.37 o 
  -5   7   5       24.87       23.00      1.62 o 
  -4   7   5       45.89       49.18      1.99 o 
  -3   7   5      133.05      146.52      3.14 o 
  -2   7   5       64.00       66.55      1.92 o 
  -1   7   5       59.52       61.16      1.99 o 
   0   7   5        0.01        0.65      0.72 o 
   1   7   5      329.78      341.96      4.93 o 
   2   7   5      162.64      166.58      3.48 o 
   3   7   5       37.22       35.72      2.29 o 
   4   7   5      124.18      114.56      5.49 o 
   5   7   5       16.86       15.41      2.16 o 
   6   7   5       64.16       64.12      3.15 o 
   7   7   5       19.79       24.01      2.48 o 
   8   7   5       67.64       69.35      3.47 o 
   9   7   5       16.24       23.26      2.55 o 
  10   7   5        0.43        3.64      2.10 o 
  11   7   5        6.12        4.73      2.24 o 
 -13   8   5       37.17       41.41      2.91 o 
 -12   8   5       25.89       28.93      2.48 o 
 -11   8   5        3.57        5.57      1.74 o 
 -10   8   5       32.60       34.26      2.92 o 
  -9   8   5        4.67        7.12      2.21 o 
  -8   8   5       37.61       47.15      2.68 o 
  -7   8   5       26.14       25.81      2.44 o 
  -6   8   5        2.60        3.20      1.62 o 
  -5   8   5       94.14       94.63      3.20 o 
  -4   8   5       45.08       48.00      2.11 o 
  -3   8   5      120.04      119.63      3.09 o 
  -2   8   5        6.88        6.40      1.45 o 
  -1   8   5       44.47       48.67      2.09 o 
   0   8   5      100.21      109.75      3.00 o 
   1   8   5        7.83        3.34      1.35 o 
   2   8   5       70.42       76.30      3.82 o 
   3   8   5       23.28       26.31      2.29 o 
   4   8   5        0.01       -0.32      1.52 o 
   5   8   5       12.93        6.83      1.84 o 
   6   8   5        7.67        9.83      1.93 o 
   7   8   5        3.19        0.79      1.74 o 
   8   8   5        7.62       14.12      2.35 o 
   9   8   5        7.12       13.24      2.36 o 
  10   8   5       59.43       64.98      3.81 o 
 -12   9   5       50.45       59.58      3.25 o 
 -11   9   5        4.23        4.81      2.08 o 
 -10   9   5       34.38       42.17      4.21 o 
  -9   9   5       39.64       46.93      3.00 o 
  -8   9   5      433.90      445.87      8.97 o 
  -7   9   5       60.70       65.00      3.08 o 
  -6   9   5       17.79       20.11      2.07 o 
  -5   9   5       14.08       18.19      1.97 o 
  -4   9   5      110.34      130.40      3.78 o 
  -3   9   5       74.92       87.42      3.76 o 
  -2   9   5      242.71      274.56      6.40 o 
  -1   9   5        0.11       -3.01      1.50 o 
   0   9   5      111.40       89.57      4.17 o 
   1   9   5      569.82      563.35      9.95 o 
   2   9   5      168.61      158.39      4.78 o 
   3   9   5       95.35       81.68      3.61 o 
   4   9   5       16.90       12.49      2.17 o 
   5   9   5       36.71       34.10      2.75 o 
   6   9   5       26.20       27.03      2.61 o 
   7   9   5        0.05        0.81      1.82 o 
   8   9   5        1.14        1.51      2.03 o 
   9   9   5        7.84        6.46      2.27 o 
 -11  10   5       40.63       41.12      3.18 o 
 -10  10   5       80.05       91.33      4.07 o 
  -9  10   5       88.25       88.93      4.96 o 
  -8  10   5       62.63       80.48      3.65 o 
  -7  10   5        8.80        7.95      2.10 o 
  -6  10   5      198.76      192.76      5.02 o 
  -5  10   5        0.86        2.17      1.66 o 
  -4  10   5       31.78       34.46      2.87 o 
  -3  10   5      360.80      375.24      8.02 o 
  -2  10   5        1.60       -1.26      1.67 o 
  -1  10   5       15.95       12.71      2.12 o 
   0  10   5        7.73        2.79      1.95 o 
   1  10   5       83.23       74.97      4.81 o 
   2  10   5        3.20        9.72      3.30 o 
   3  10   5       32.62       24.64      2.86 o 
   4  10   5       15.88       18.45      2.47 o 
   5  10   5       13.08        8.17      2.12 o 
   6  10   5        4.63        8.03      2.13 o 
   7  10   5        8.69        9.57      2.34 o 
   8  10   5        3.60        1.33      2.13 o 
  -9  11   5        7.77        6.32      2.23 o 
  -8  11   5       91.59       91.76      4.03 o 
  -7  11   5       25.91       31.54      2.79 o 
  -6  11   5        4.14       -0.10      2.13 o 
  -5  11   5       42.83       46.33      4.90 o 
  -4  11   5       22.27       26.31      2.83 o 
  -3  11   5        0.09       -0.19      2.37 o 
  -2  11   5       72.59       77.22      3.51 o 
  -1  11   5        0.83       -2.71      1.80 o 
   0  11   5       14.20        6.60      2.21 o 
   1  11   5       90.30       85.87      4.10 o 
   2  11   5       26.15       22.24      2.65 o 
   3  11   5        0.13       -0.40      1.85 o 
   4  11   5        1.69        0.51      1.93 o 
   5  11   5       21.18       28.93      3.43 o 
   6  11   5       23.34       16.89      2.69 o 
   7  11   5        3.69        2.56      2.46 o 
  -8  12   5       19.59       18.91      3.13 o 
  -7  12   5        4.95        7.06      3.22 o 
  -6  12   5        0.05       -0.12      2.11 o 
  -5  12   5        4.97        2.87      2.21 o 
  -4  12   5       29.57       25.60      3.03 o 
  -3  12   5       25.54       25.07      2.63 o 
  -2  12   5        7.76        5.94      2.12 o 
  -1  12   5        3.18        6.48      2.87 o 
   0  12   5        1.77        5.14      2.24 o 
   1  12   5        5.69        8.97      2.33 o 
   2  12   5        0.10        1.65      2.09 o 
   3  12   5        1.73        1.62      2.13 o 
   4  12   5        3.11       -2.50      1.93 o 
   5  12   5        2.28        0.62      2.07 o 
  -4  13   5        3.73        2.40      2.44 o 
  -3  13   5        1.04       -1.27      1.89 o 
  -2  13   5        2.59        3.36      2.25 o 
  -1  13   5        6.09        6.87      2.33 o 
   0  13   5       15.89       23.36      2.99 o 
   1  13   5        0.82        0.26      2.11 o 
   2  13   5        4.56        7.58      2.49 o 
 -15   0   6        2.32       -0.76      3.05 o 
 -14   0   6       29.03       25.90      7.47 o 
 -13   0   6       50.32       45.20      6.03 o 
 -12   0   6        3.65       11.38      3.05 o 
 -11   0   6      185.02      158.30      7.15 o 
 -10   0   6     1665.16     1658.66     33.06 o 
  -9   0   6     4902.64     4745.04     89.97 o 
  -8   0   6     1680.18     1655.81     25.75 o 
  -7   0   6     1334.47     1219.35     24.33 o 
  -6   0   6        7.76        5.85      1.85 o 
  -5   0   6      393.82      385.71      7.26 o 
  -4   0   6       14.94       14.88      2.16 o 
  -3   0   6      214.97      241.00      4.56 o 
  -2   0   6      290.87      244.79      4.52 o 
  -1   0   6      345.51      371.96      6.22 o 
   0   0   6     3583.12     3791.08     44.58 o 
   1   0   6      564.48      532.86     11.92 o 
   2   0   6        0.94        0.46      0.87 o 
   3   0   6        1.71        0.08      0.94 o 
   4   0   6      906.76      978.55     21.80 o 
   5   0   6      222.42      230.23     12.78 o 
   6   0   6      292.70      249.08      7.29 o 
   7   0   6       28.76       41.70      3.27 o 
   8   0   6      108.83       82.50      4.70 o 
   9   0   6       45.68       28.94      3.20 o 
  10   0   6        4.65        1.61      2.15 o 
  11   0   6        7.39        8.20      2.79 o 
  12   0   6       25.79       25.06      3.96 o 
 -15   1   6       74.19       79.23      4.35 o 
 -14   1   6        8.36        7.13      2.30 o 
 -13   1   6      183.27      182.76      5.83 o 
 -12   1   6      130.26      129.47      4.74 o 
 -11   1   6      361.62      352.99      6.99 o 
 -10   1   6        3.03        4.73      1.67 o 
  -9   1   6     1606.66     1577.58     25.97 o 
  -8   1   6      453.23      431.25      6.09 o 
  -7   1   6      409.11      406.95      5.20 o 
  -6   1   6      227.00      224.27      4.29 o 
  -5   1   6       72.67       75.56      1.70 o 
  -4   1   6      537.42      497.50      7.30 o 
  -3   1   6       54.72       52.31      1.46 o 
  -2   1   6      289.60      299.15      3.69 o 
  -1   1   6       87.35       71.71      1.45 o 
   0   1   6     1391.71     1413.24     13.12 o 
   1   1   6        2.94       -1.13      0.56 o 
   2   1   6        6.58        7.42      0.70 o 
   3   1   6        2.08        2.20      0.66 o 
   4   1   6        0.00        0.04      0.70 o 
   5   1   6      910.05      904.00     11.21 o 
   6   1   6        0.01        4.07      2.05 o 
   7   1   6      264.48      246.99      7.08 o 
   8   1   6      436.91      420.24      7.86 o 
   9   1   6        6.78        5.11      2.47 o 
  10   1   6       39.70       36.02      2.62 o 
  11   1   6        2.91        6.91      1.91 o 
  12   1   6      213.80      236.71      6.59 o 
 -15   2   6        0.53        1.59      2.26 o 
 -14   2   6       30.48       37.63      3.30 o 
 -13   2   6       73.61       77.62      7.67 o 
 -12   2   6       26.78       23.52      2.53 o 
 -11   2   6        0.94        0.16      1.38 o 
 -10   2   6       92.91       77.87      3.08 o 
  -9   2   6     1371.71     1383.79     17.31 o 
  -8   2   6      451.62      428.68      8.95 o 
  -7   2   6      225.41      210.36      3.83 o 
  -6   2   6       53.61       48.42      2.18 o 
  -5   2   6      370.88      344.39      4.07 o 
  -4   2   6        0.42        3.54      0.90 o 
  -3   2   6      108.64      120.68      2.38 o 
  -2   2   6       16.56       13.29      1.65 o 
  -1   2   6       30.47       38.32      1.80 o 
   0   2   6      946.30      910.37      9.42 o 
   1   2   6       54.10       67.02      1.60 o 
   2   2   6       72.60       71.87      1.83 o 
   3   2   6       13.83       23.89      1.37 o 
   4   2   6      692.36      669.40      9.57 o 
   5   2   6      197.91      207.36      3.97 o 
   6   2   6      254.64      235.66      5.14 o 
   7   2   6       41.07       43.01      2.40 o 
   8   2   6        0.39       -0.27      1.36 o 
   9   2   6       21.62       25.12      2.25 o 
  10   2   6       24.66       23.27      2.35 o 
  11   2   6       56.41       63.92      3.46 o 
  12   2   6       37.41       33.12      4.22 o 
 -15   3   6        2.93        5.55      2.40 o 
 -14   3   6       16.61       18.05      2.73 o 
 -13   3   6       31.62       35.56      3.07 o 
 -12   3   6       39.28       33.21      2.65 o 
 -11   3   6       58.57       64.45      3.01 o 
 -10   3   6       99.70      102.90      3.46 o 
  -9   3   6       52.51       53.73      3.26 o 
  -8   3   6      443.13      431.21      7.00 o 
  -7   3   6       29.71       34.32      1.57 o 
  -6   3   6      348.38      351.79      5.98 o 
  -5   3   6       13.39       11.49      0.97 o 
  -4   3   6      800.60      784.73      8.06 o 
  -3   3   6       92.62      106.11      1.72 o 
  -2   3   6      280.46      275.81      5.75 o 
  -1   3   6      431.89      409.96      7.57 o 
   0   3   6       27.69       31.66      1.66 o 
   1   3   6      762.09      744.28      8.08 o 
   2   3   6        0.16        0.07      0.61 o 
   3   3   6     1062.44     1061.19     11.44 o 
   4   3   6      383.46      347.36      5.40 o 
   5   3   6     1292.38     1197.54     14.51 o 
   6   3   6       59.09       58.08      2.89 o 
   7   3   6       78.14       74.76      2.72 o 
   8   3   6      103.74      121.17      4.03 o 
   9   3   6       36.16       34.82      2.51 o 
  10   3   6      168.88      190.42      5.46 o 
  11   3   6       15.62       18.69      2.46 o 
  12   3   6      171.40      181.32      7.07 o 
 -15   4   6        9.12        6.87      2.37 o 
 -14   4   6      146.95      161.23      7.96 o 
 -13   4   6       18.45       18.01      2.59 o 
 -12   4   6       16.45       19.40      2.18 o 
 -11   4   6       42.70       41.72      2.53 o 
 -10   4   6       74.31       75.74      3.06 o 
  -9   4   6       83.87       85.84      3.72 o 
  -8   4   6       27.61       35.81      2.44 o 
  -7   4   6      116.86      119.42      2.75 o 
  -6   4   6       18.05       26.14      1.27 o 
  -5   4   6       72.21       80.39      1.86 o 
  -4   4   6       39.24       37.05      1.23 o 
  -3   4   6      467.99      452.79      5.08 o 
  -2   4   6        2.67        5.38      1.39 o 
  -1   4   6        7.53        6.92      1.40 o 
   0   4   6      504.98      506.15      6.00 o 
   1   4   6      296.05      284.78      4.24 o 
   2   4   6       76.54       70.72      1.80 o 
   3   4   6      341.24      339.29      5.27 o 
   4   4   6        0.83       -1.74      1.11 o 
   5   4   6        5.66        2.73      1.37 o 
   6   4   6      235.42      204.04      4.37 o 
   7   4   6        6.18        4.92      1.54 o 
   8   4   6        8.38        7.59      1.90 o 
   9   4   6       92.55      103.63      3.98 o 
  10   4   6      100.41      111.02      4.35 o 
  11   4   6       70.65       67.47      3.69 o 
 -14   5   6        0.27        0.22      2.07 o 
 -13   5   6       10.97        5.95      2.20 o 
 -12   5   6      135.45      142.57      4.50 o 
 -11   5   6        0.44        1.16      1.34 o 
 -10   5   6       65.30       72.03      2.81 o 
  -9   5   6       11.07        9.97      1.51 o 
  -8   5   6      128.61      126.10      3.44 o 
  -7   5   6      101.41       84.09      3.27 o 
  -6   5   6      730.32      774.06      9.45 o 
  -5   5   6        0.24        0.51      0.75 o 
  -4   5   6      298.48      313.66      4.11 o 
  -3   5   6       51.34       65.55      1.58 o 
  -2   5   6      192.13      196.09      2.95 o 
  -1   5   6      637.23      647.09      7.37 o 
   0   5   6      131.26      143.86      2.63 o 
   1   5   6      565.67      546.70      7.29 o 
   2   5   6       15.84       14.85      1.24 o 
   3   5   6     2515.30     2454.48     30.74 o 
   4   5   6      280.09      289.63      5.85 o 
   5   5   6      960.92     1021.39     14.65 o 
   6   5   6       67.70       55.12      2.43 o 
   7   5   6      377.81      337.16      6.14 o 
   8   5   6       35.08       37.34      2.61 o 
   9   5   6      129.24      136.77      5.10 o 
  10   5   6       85.65       96.45      4.18 o 
  11   5   6       37.83       35.90      3.15 o 
 -14   6   6      122.39      122.79      5.19 o 
 -13   6   6        6.57        1.88      1.73 o 
 -12   6   6        0.85       -0.08      1.49 o 
 -11   6   6       79.96       86.21      4.21 o 
 -10   6   6       41.68       45.11      2.44 o 
  -9   6   6        9.08       11.58      1.99 o 
  -8   6   6        4.91        4.60      1.45 o 
  -7   6   6      313.52      314.30      5.90 o 
  -6   6   6      279.56      294.91      5.84 o 
  -5   6   6       87.57       89.89      2.52 o 
  -4   6   6       54.40       56.06      1.95 o 
  -3   6   6       87.28       98.59      2.13 o 
  -2   6   6        7.83        8.42      0.81 o 
  -1   6   6       90.36       78.67      1.98 o 
   0   6   6      761.87      762.26      9.02 o 
   1   6   6      231.63      238.77      4.99 o 
   2   6   6      243.10      238.25      5.10 o 
   3   6   6      760.84      752.62     11.45 o 
   4   6   6      220.29      201.51      4.99 o 
   5   6   6      169.08      170.10      4.64 o 
   6   6   6      244.13      256.04      5.91 o 
   7   6   6        3.71        7.94      2.50 o 
   8   6   6       96.77       95.30      3.95 o 
   9   6   6       21.65       31.96      3.13 o 
  10   6   6       91.81      104.78      6.87 o 
 -13   7   6        0.33        0.29      1.69 o 
 -12   7   6       30.83       29.04      2.44 o 
 -11   7   6       46.59       51.76      2.81 o 
 -10   7   6       23.78       26.89      2.20 o 
  -9   7   6        3.38        4.18      1.66 o 
  -8   7   6       36.80       38.26      2.44 o 
  -7   7   6       22.12       26.11      2.06 o 
  -6   7   6      261.86      254.70      5.19 o 
  -5   7   6       74.73       77.13      2.53 o 
  -4   7   6      155.97      176.92      3.60 o 
  -3   7   6        0.05       -1.16      0.96 o 
  -2   7   6      202.48      195.42      4.01 o 
  -1   7   6      207.18      201.07      4.63 o 
   0   7   6       33.61       36.01      1.81 o 
   1   7   6      695.08      691.91     12.71 o 
   2   7   6        0.09       -1.26      1.50 o 
   3   7   6      514.35      502.63      8.80 o 
   4   7   6      105.71       90.21      3.55 o 
   5   7   6      150.58      158.22      5.00 o 
   6   7   6        4.89        4.25      1.77 o 
   7   7   6      194.29      189.04      5.38 o 
   8   7   6       20.72       30.74      2.84 o 
   9   7   6       39.79       44.54      3.64 o 
  10   7   6       73.51       80.09      4.70 o 
 -12   8   6        1.33        1.48      1.83 o 
 -11   8   6      124.49      132.20      4.68 o 
 -10   8   6       80.83       88.48      3.77 o 
  -9   8   6        4.41        6.77      1.85 o 
  -8   8   6       11.58       14.18      2.00 o 
  -7   8   6      131.37      127.25      4.33 o 
  -6   8   6        0.14        0.83      1.40 o 
  -5   8   6       61.31       71.39      3.96 o 
  -4   8   6       39.70       32.21      2.10 o 
  -3   8   6      252.57      236.93      5.72 o 
  -2   8   6       25.72       14.88      1.78 o 
  -1   8   6       31.91       31.34      1.89 o 
   0   8   6      153.11      162.50      6.18 o 
   1   8   6       56.94       62.93      3.09 o 
   2   8   6      610.15      602.12     10.23 o 
   3   8   6       70.47       68.98      5.02 o 
   4   8   6       27.92       25.38      2.35 o 
   5   8   6       18.10       19.69      2.30 o 
   6   8   6       75.89       78.56      3.64 o 
   7   8   6        5.13        3.29      1.86 o 
   8   8   6        3.82        1.56      1.95 o 
   9   8   6       29.49       35.20      7.08 o 
 -11   9   6      109.90      125.10      7.04 o 
 -10   9   6        4.38        7.62      2.21 o 
  -9   9   6       41.73       41.79      2.95 o 
  -8   9   6        0.01       -0.60      1.69 o 
  -7   9   6        3.22        0.97      1.63 o 
  -6   9   6      140.79      150.70      4.32 o 
  -5   9   6       22.81       16.92      2.83 o 
  -4   9   6       13.72       12.55      1.79 o 
  -3   9   6        1.77       -1.55      1.67 o 
  -2   9   6      308.85      311.88      6.89 o 
  -1   9   6       19.60       21.06      2.15 o 
   0   9   6       11.28       15.93      3.19 o 
   1   9   6      160.53      153.56      4.75 o 
   2   9   6        0.95        4.28      1.85 o 
   3   9   6      104.59      100.96      4.47 o 
   4   9   6       16.06       11.66      2.15 o 
   5   9   6        3.10       -2.08      1.76 o 
   6   9   6        0.37        0.26      1.78 o 
   7   9   6        1.74       -0.94      2.72 o 
   8   9   6       28.06       33.34      5.05 o 
 -10  10   6        4.18        5.12      2.54 o 
  -9  10   6      171.35      205.93      5.74 o 
  -8  10   6       41.15       41.23      2.95 o 
  -7  10   6       55.25       52.36      3.96 o 
  -6  10   6        0.19       -0.03      1.68 o 
  -5  10   6       57.97       58.60      2.96 o 
  -4  10   6        0.60        2.76      2.01 o 
  -3  10   6        3.26        2.37      1.94 o 
  -2  10   6       25.88       24.07      2.38 o 
  -1  10   6       19.50       17.87      2.16 o 
   0  10   6       65.90       59.36      5.77 o 
   1  10   6        4.68        3.71      2.04 o 
   2  10   6      133.31      116.83      4.49 o 
   3  10   6       11.08       10.07      2.21 o 
   4  10   6       15.69       11.73      2.24 o 
   5  10   6        3.83        7.32      2.15 o 
   6  10   6       47.25       46.71      3.32 o 
   7  10   6        0.82        0.07      2.07 o 
  -8  11   6        1.56        6.54      2.59 o 
  -7  11   6        0.40       -3.30      2.74 o 
  -6  11   6       95.46       97.52      4.58 o 
  -5  11   6       23.50       20.33      2.79 o 
  -4  11   6        7.81        5.00      2.24 o 
  -3  11   6       49.06       43.65      3.62 o 
  -2  11   6       52.05       44.40      2.94 o 
  -1  11   6        0.05        0.17      1.96 o 
   0  11   6       18.92       15.74      3.34 o 
   1  11   6        0.80        0.30      2.56 o 
   2  11   6        0.01       -0.40      1.94 o 
   3  11   6       22.71       17.57      2.57 o 
   4  11   6        0.01       -0.87      2.90 o 
   5  11   6       19.56       16.46      3.38 o 
  -6  12   6        0.32        0.88      2.26 o 
  -5  12   6       15.72       15.97      2.71 o 
  -4  12   6        3.42        1.50      1.98 o 
  -3  12   6       14.69       12.57      2.40 o 
  -2  12   6       24.59       24.22      2.67 o 
  -1  12   6        5.31        7.92      3.13 o 
   0  12   6        7.73        3.42      2.19 o 
   1  12   6       13.69        7.33      2.39 o 
   2  12   6        1.62       -1.94      2.08 o 
   3  12   6        2.20        1.25      2.12 o 
 -15   1   7        0.11       -1.01      2.11 o 
 -14   1   7        1.27       -3.09      2.14 o 
 -13   1   7       25.15       24.57      3.25 o 
 -12   1   7       29.29       29.91      2.89 o 
 -11   1   7       23.22       24.77      2.58 o 
 -10   1   7        2.49        2.59      1.76 o 
  -9   1   7       66.59       58.15      3.06 o 
  -7   1   7        1.57        3.02      1.37 o 
  -6   1   7        0.27       -0.79      1.98 o 
  -5   1   7        3.65        1.14      0.73 o 
  -4   1   7        9.14       13.71      1.13 o 
  -3   1   7      138.16      139.53      2.33 o 
  -2   1   7       93.57       90.05      2.55 o 
  -1   1   7      149.45      152.48      2.52 o 
   0   1   7      124.35      116.14      1.97 o 
   1   1   7       75.04       74.66      1.76 o 
   2   1   7        1.29        0.91      0.86 o 
   3   1   7        0.41        1.06      0.98 o 
   4   1   7       24.87       18.25      1.55 o 
   5   1   7      128.90      148.53      3.82 o 
   6   1   7        0.23        1.12      1.28 o 
   7   1   7        2.44        2.06      1.38 o 
   8   1   7        0.71        2.43      1.42 o 
   9   1   7        0.99        1.40      1.52 o 
  10   1   7        0.17       -2.10      1.56 o 
  11   1   7        1.55        0.41      1.80 o 
 -14   2   7        0.04        0.64      2.06 o 
 -13   2   7        0.19       -0.54      2.59 o 
 -12   2   7        1.37        1.87      1.86 o 
 -11   2   7        0.09        1.26      1.77 o 
 -10   2   7       50.27       53.19      3.05 o 
  -9   2   7       47.74       32.08      2.46 o 
  -8   2   7      162.87      170.53      6.09 o 
  -7   2   7       72.77       68.24      3.48 o 
  -6   2   7        4.19        2.13      0.86 o 
  -5   2   7       15.97       14.95      1.09 o 
  -4   2   7       77.05       79.36      1.72 o 
  -3   2   7      106.29      113.91      2.43 o 
  -2   2   7       51.06       45.94      1.24 o 
  -1   2   7        1.33       -0.85      0.50 o 
   0   2   7        0.05        0.97      0.59 o 
   1   2   7      558.51      563.34      7.46 o 
   2   2   7      211.01      210.37      3.53 o 
   3   2   7       18.22       21.18      2.52 o 
   4   2   7      185.26      198.66      4.28 o 
   5   2   7        7.32        5.99      1.38 o 
   6   2   7        0.23       -0.03      1.26 o 
   7   2   7       18.93       19.38      1.93 o 
   8   2   7        0.24       -1.30      1.37 o 
   9   2   7        6.70        5.51      2.02 o 
  10   2   7       34.64       34.95      2.83 o 
  11   2   7        2.44       -1.54      1.81 o 
 -14   3   7       10.27       13.91      2.76 o 
 -13   3   7        4.54        5.69      2.17 o 
 -12   3   7        4.99        1.31      1.86 o 
 -11   3   7       46.47       44.79      2.99 o 
 -10   3   7       30.56       19.58      2.23 o 
  -9   3   7        8.11        9.41      2.20 o 
  -8   3   7      145.54      151.73      4.00 o 
  -7   3   7       51.24       45.98      1.83 o 
  -6   3   7        9.17        2.17      0.99 o 
  -5   3   7        0.03        0.69      0.64 o 
  -4   3   7       61.09       69.13      1.63 o 
  -3   3   7       49.81       54.17      2.20 o 
  -2   3   7       61.90       57.58      3.48 o 
  -1   3   7      185.07      194.90      6.21 o 
   0   3   7       42.50       44.94      1.37 o 
   1   3   7       52.01       60.00      2.22 o 
   2   3   7      240.72      230.31      3.75 o 
   3   3   7       78.52       68.54      2.46 o 
   4   3   7        0.00        0.61      1.19 o 
   5   3   7      228.93      217.58      4.86 o 
   6   3   7        0.43       -1.07      1.23 o 
   7   3   7       18.69       13.00      1.81 o 
   8   3   7       15.45       14.89      2.15 o 
   9   3   7        4.76        4.49      1.80 o 
  10   3   7       11.55       10.64      2.58 o 
 -14   4   7        5.30        7.26      2.79 o 
 -13   4   7        5.88        5.92      2.60 o 
 -12   4   7        7.61        6.25      2.12 o 
 -11   4   7       12.67        8.26      2.00 o 
 -10   4   7        2.87        3.81      1.56 o 
  -9   4   7        2.45        0.50      1.25 o 
  -8   4   7        0.08        0.36      1.09 o 
  -7   4   7        3.93        3.89      1.09 o 
  -6   4   7      123.81      119.51      2.75 o 
  -5   4   7       80.13       75.90      2.05 o 
  -4   4   7       18.58       17.97      1.34 o 
  -3   4   7      201.42      199.05      3.81 o 
  -2   4   7       21.12       25.07      2.06 o 
  -1   4   7        5.29        0.93      1.53 o 
   0   4   7      121.28      117.45      2.53 o 
   1   4   7       11.38       10.63      0.85 o 
   2   4   7        5.52        4.24      1.03 o 
   3   4   7      313.56      327.08      5.88 o 
   4   4   7      518.83      486.79      8.07 o 
   5   4   7      237.45      239.55      5.24 o 
   6   4   7        6.38        3.66      2.55 o 
   7   4   7       92.12       82.10      3.41 o 
   8   4   7       41.58       35.25      3.15 o 
   9   4   7        3.32        3.39      1.82 o 
  10   4   7       10.48       12.39      2.32 o 
 -13   5   7        2.67        2.90      1.91 o 
 -12   5   7        7.56        5.76      1.97 o 
 -11   5   7       22.79       22.53      2.30 o 
 -10   5   7       17.37       13.68      1.90 o 
  -9   5   7        7.85        3.95      1.62 o 
  -8   5   7       81.78       76.06      2.91 o 
  -7   5   7       13.02       18.22      1.68 o 
  -6   5   7       11.37       11.67      1.23 o 
  -5   5   7       38.75       49.23      1.79 o 
  -4   5   7       70.90       56.01      1.76 o 
  -3   5   7        5.50        0.42      0.89 o 
  -2   5   7       17.42       21.59      1.32 o 
  -1   5   7       28.88       28.78      2.34 o 
   0   5   7        0.60       -0.04      0.83 o 
   1   5   7       80.25       84.76      2.79 o 
   2   5   7      159.77      177.63      4.12 o 
   3   5   7        0.08       -1.08      1.53 o 
   4   5   7       12.20        8.53      1.91 o 
   5   5   7       18.71       20.03      2.13 o 
   6   5   7        0.96       -0.87      1.35 o 
   7   5   7       30.07       32.42      2.38 o 
   8   5   7       42.31       49.27      2.96 o 
   9   5   7        0.31        0.72      2.05 o 
  10   5   7        3.43        2.38      2.07 o 
 -13   6   7        0.31        0.46      1.92 o 
 -12   6   7       11.56        9.57      2.12 o 
 -11   6   7        2.22        1.34      1.68 o 
 -10   6   7       16.11       20.68      2.21 o 
  -9   6   7        2.65       -0.29      1.49 o 
  -8   6   7        2.24        1.99      1.35 o 
  -7   6   7        9.66        9.41      1.54 o 
  -6   6   7      127.40      129.46      3.11 o 
  -5   6   7       34.24       29.53      1.59 o 
  -4   6   7       67.66       67.96      2.11 o 
  -3   6   7        0.75       -1.55      0.84 o 
  -2   6   7       34.91       32.77      1.54 o 
  -1   6   7        1.91        0.17      1.20 o 
   0   6   7        2.03        1.81      1.36 o 
   1   6   7      120.66      123.41      3.53 o 
   2   6   7        2.12        3.39      1.49 o 
   3   6   7      179.91      182.61      5.25 o 
   4   6   7       36.86       37.83      2.73 o 
   5   6   7       63.88       79.96      3.73 o 
   6   6   7       10.57       12.15      2.19 o 
   7   6   7       16.69       11.76      2.35 o 
   8   6   7        4.00        2.41      2.15 o 
   9   6   7        0.60        0.11      2.20 o 
 -12   7   7        0.64       -1.99      1.77 o 
 -11   7   7       30.37       33.62      3.08 o 
 -10   7   7       11.58       13.26      3.41 o 
  -9   7   7        4.00        1.61      1.77 o 
  -8   7   7        5.95        3.25      1.55 o 
  -7   7   7       10.38       12.94      1.75 o 
  -6   7   7        3.61        0.34      1.26 o 
  -5   7   7       50.06       53.24      2.44 o 
  -4   7   7        5.21        5.12      1.14 o 
  -3   7   7       36.65       38.34      1.91 o 
  -2   7   7       46.89       48.86      2.10 o 
  -1   7   7      169.99      167.55      3.57 o 
   0   7   7       75.46       76.18      3.07 o 
   1   7   7        4.57        5.49      1.62 o 
   2   7   7       82.99       84.35      3.25 o 
   3   7   7       15.68       13.61      1.87 o 
   4   7   7        1.02        0.58      1.71 o 
   5   7   7        6.89       12.21      2.24 o 
   6   7   7        6.72        7.66      2.23 o 
   7   7   7        2.33        5.40      2.20 o 
   8   7   7        1.86        4.33      4.25 o 
 -11   8   7       66.88       74.16      4.13 o 
 -10   8   7        0.49       -2.01      1.93 o 
  -9   8   7        0.24       -0.31      1.76 o 
  -8   8   7       24.87       29.57      2.40 o 
  -7   8   7        2.34        0.56      1.51 o 
  -6   8   7       93.06      110.08      3.60 o 
  -5   8   7       11.96       12.32      1.88 o 
  -4   8   7        2.83        3.24      1.61 o 
  -3   8   7       59.09       49.46      2.73 o 
  -2   8   7      241.46      268.42      5.98 o 
  -1   8   7       24.92       20.33      2.57 o 
   0   8   7        0.90        2.25      1.73 o 
   1   8   7       89.32       80.69      3.46 o 
   2   8   7       10.31       13.88      2.91 o 
   3   8   7       15.18       17.02      2.39 o 
   4   8   7       20.90       14.60      2.40 o 
   5   8   7       24.23       18.60      3.24 o 
   6   8   7        1.23       -0.30      1.99 o 
   7   8   7        6.24        6.89      2.43 o 
 -10   9   7        3.80        5.23      2.40 o 
  -9   9   7       60.53       68.85      3.83 o 
  -8   9   7        1.36       -1.74      1.66 o 
  -7   9   7       62.51       77.12      3.37 o 
  -6   9   7        4.87        3.92      1.74 o 
  -5   9   7        5.41        4.31      1.58 o 
  -4   9   7       12.46       10.51      2.04 o 
  -3   9   7       53.97       53.15      4.02 o 
  -2   9   7      128.88      139.63      4.13 o 
  -1   9   7      155.65      176.18      4.57 o 
   0   9   7        5.87        4.48      1.96 o 
   1   9   7       12.53       13.56      2.30 o 
   2   9   7       39.35       44.49      4.10 o 
   3   9   7        0.01       -2.40      1.75 o 
   4   9   7        1.02        4.17      2.09 o 
   5   9   7        9.82        7.13      2.85 o 
   6   9   7       71.11       83.71      4.64 o 
  -9  10   7       13.61       11.66      2.69 o 
  -8  10   7       45.16       56.77      4.33 o 
  -7  10   7        0.88       -0.19      1.76 o 
  -6  10   7       86.42       91.68      4.19 o 
  -5  10   7       12.13       15.54      2.41 o 
  -4  10   7        7.43        6.77      2.11 o 
  -3  10   7        6.79        3.30      2.03 o 
  -2  10   7       97.96       89.01      4.96 o 
  -1  10   7       45.39       39.80      2.96 o 
   0  10   7        0.11       -1.18      1.89 o 
   1  10   7       47.10       48.61      3.40 o 
   2  10   7       28.70       28.88      3.10 o 
   3  10   7        0.10        1.09      2.07 o 
   4  10   7        0.20       -3.36      3.21 o 
   5  10   7       20.87       28.73      5.12 o 
  -6  11   7       18.42       21.56      2.97 o 
  -5  11   7        0.60        0.31      2.04 o 
  -4  11   7        0.82       -1.91      2.56 o 
  -3  11   7       37.62       28.35      3.14 o 
  -2  11   7        8.04        4.28      1.94 o 
  -1  11   7       11.20       13.97      2.40 o 
   0  11   7        5.57        4.74      2.23 o 
   1  11   7        2.57        5.91      2.69 o 
   2  11   7       25.41       25.63      3.25 o 
   3  11   7       11.49       15.92      2.89 o 
 -14   0   8      190.85      173.39      8.89 o 
 -13   0   8       53.62       36.46      8.46 o 
 -12   0   8       13.19        6.45      3.57 o 
 -11   0   8      124.31      154.34      7.58 o 
 -10   0   8        2.09        6.52      2.82 o 
  -9   0   8       12.55        6.45      2.58 o 
  -8   0   8       18.42       19.49      2.97 o 
  -7   0   8      710.53      681.99     15.70 o 
  -6   0   8      323.19      290.50     10.68 o 
  -5   0   8      241.47      251.69      6.85 o 
  -4   0   8      194.28      190.29      5.62 o 
  -3   0   8      131.69      131.08      4.45 o 
  -2   0   8      177.28      143.44      4.51 o 
  -1   0   8       29.14       31.89      2.20 o 
   0   0   8        8.07        4.17      1.40 o 
   1   0   8       13.76       10.77      1.68 o 
   2   0   8      415.30      383.08      8.89 o 
   3   0   8       17.52       26.38      2.49 o 
   4   0   8       44.00       32.99      2.81 o 
   5   0   8      375.38      357.99      9.44 o 
   6   0   8      164.61      171.58      9.40 o 
   7   0   8       77.01       81.76      5.48 o 
   8   0   8       59.31       68.69      4.64 o 
   9   0   8       99.15       98.85      5.67 o 
 -14   1   8        2.74        5.76      2.62 o 
 -13   1   8      490.45      432.84      9.76 o 
 -12   1   8     1024.16      964.03     27.17 o 
 -11   1   8        3.77        3.01      2.04 o 
 -10   1   8      101.19       97.33      4.08 o 
  -9   1   8        2.27        1.99      1.59 o 
  -8   1   8      199.52      196.69      5.88 o 
  -7   1   8       26.01       20.88      2.06 o 
  -6   1   8       43.03       47.80      2.09 o 
  -5   1   8      557.34      519.31      9.25 o 
  -4   1   8      141.75      137.80      4.03 o 
  -3   1   8     1805.24     1766.93     19.59 o 
  -2   1   8      135.95      120.39      3.74 o 
  -1   1   8      154.16      141.90      2.59 o 
   0   1   8        0.09        0.33      0.89 o 
   1   1   8      401.54      390.68      6.18 o 
   2   1   8       40.71       33.95      1.80 o 
   3   1   8      480.86      459.27      7.42 o 
   4   1   8       90.18       90.43      3.01 o 
   5   1   8      113.57      108.67      3.46 o 
   6   1   8        5.60        8.12      1.68 o 
   7   1   8        7.94       11.27      1.84 o 
   8   1   8       25.51       24.78      2.35 o 
   9   1   8       23.44       19.96      2.93 o 
 -14   2   8       60.80       61.47      4.08 o 
 -13   2   8        0.03        2.59      2.33 o 
 -12   2   8       11.40        7.81      2.45 o 
 -11   2   8      181.66      173.98      6.15 o 
 -10   2   8        5.23        3.91      1.87 o 
  -9   2   8       31.53       42.51      2.73 o 
  -8   2   8        5.27        4.96      1.49 o 
  -7   2   8      382.67      382.19      7.22 o 
  -6   2   8      101.63      102.85      2.89 o 
  -5   2   8      146.13      141.10      4.46 o 
  -4   2   8      153.72      131.58      3.05 o 
  -3   2   8       18.73       25.53      1.17 o 
  -2   2   8      342.92      352.50      4.79 o 
  -1   2   8       16.29       17.15      0.98 o 
   0   2   8      226.13      215.61      3.70 o 
   1   2   8       22.48       19.58      1.40 o 
   2   2   8      647.15      655.70      9.51 o 
   3   2   8       10.05        6.59      1.34 o 
   4   2   8        0.87       -0.24      1.14 o 
   5   2   8       49.40       42.37      2.28 o 
   6   2   8       74.26       71.02      3.02 o 
   7   2   8      247.24      239.12      6.60 o 
   8   2   8       22.83       20.03      2.43 o 
   9   2   8      166.77      184.56      5.42 o 
 -13   3   8        0.41       -2.41      2.05 o 
 -12   3   8      129.00      134.13      5.15 o 
 -11   3   8        0.52       -0.67      1.85 o 
 -10   3   8       14.79       15.32      1.99 o 
  -9   3   8       12.62        9.43      1.69 o 
  -8   3   8       10.50       16.30      1.95 o 
  -7   3   8       96.34      107.85      3.62 o 
  -6   3   8      159.28      158.48      3.55 o 
  -5   3   8       24.53       23.95      1.47 o 
  -4   3   8       23.04       21.11      1.26 o 
  -3   3   8      122.11      111.39      6.20 o 
  -2   3   8       27.11       38.02      3.10 o 
  -1   3   8       67.41       60.67      3.73 o 
   0   3   8       78.58       71.81      2.41 o 
   1   3   8      235.32      240.51      4.40 o 
   2   3   8       14.03       12.13      1.40 o 
   3   3   8      110.97      105.94      3.11 o 
   4   3   8        2.16       -0.46      1.21 o 
   5   3   8        0.06       -1.18      1.26 o 
   6   3   8       89.46       78.03      3.19 o 
   7   3   8       32.50       39.74      2.59 o 
   8   3   8      158.84      163.93      7.48 o 
   9   3   8        2.71        0.58      1.86 o 
 -13   4   8       47.61       49.31      3.34 o 
 -12   4   8        0.03       -1.01      1.66 o 
 -11   4   8       75.82       85.63      5.14 o 
 -10   4   8       16.33       16.32      2.07 o 
  -9   4   8      190.10      199.88      5.00 o 
  -8   4   8        2.18        2.80      1.49 o 
  -7   4   8      133.26      142.98      4.16 o 
  -6   4   8        7.99        7.85      1.19 o 
  -5   4   8       25.68       30.86      1.56 o 
  -4   4   8       73.67       95.23      2.39 o 
  -3   4   8        9.75        7.29      2.31 o 
  -2   4   8      310.89      299.27      8.74 o 
  -1   4   8       19.77       11.60      2.12 o 
   0   4   8     1645.91     1724.09     32.55 o 
   1   4   8       22.48       18.61      2.72 o 
   2   4   8      483.73      470.13      8.08 o 
   3   4   8        0.01       -0.71      1.21 o 
   4   4   8      115.97      115.24      3.52 o 
   5   4   8       31.27       36.07      2.26 o 
   6   4   8       26.28       24.75      3.36 o 
   7   4   8      238.75      266.06      6.20 o 
   8   4   8        1.62       -0.15      1.73 o 
 -12   5   8       25.13       29.49      3.53 o 
 -11   5   8        0.43       -1.81      1.58 o 
 -10   5   8       16.25       23.20      2.50 o 
  -9   5   8       34.79       31.94      2.59 o 
  -8   5   8       25.38       24.82      2.59 o 
  -7   5   8       81.09       73.39      3.11 o 
  -6   5   8       65.27       75.15      2.48 o 
  -5   5   8        0.80       -0.74      1.10 o 
  -4   5   8       39.31       40.16      2.03 o 
  -3   5   8      108.01      120.37      7.77 o 
  -2   5   8      128.06      144.47      6.21 o 
  -1   5   8        4.60        4.70      2.09 o 
   0   5   8       28.44       27.18      1.87 o 
   1   5   8       30.67       30.92      2.19 o 
   2   5   8      452.66      435.13      8.61 o 
   3   5   8       74.48       77.60      3.65 o 
   4   5   8       72.36       74.09      3.50 o 
   5   5   8        8.53       10.70      1.71 o 
   6   5   8       71.78       96.03      3.69 o 
   7   5   8       26.29       23.51      2.36 o 
   8   5   8       55.95       53.08      3.20 o 
 -12   6   8       14.15       14.15      2.35 o 
 -11   6   8        9.82       12.43      2.40 o 
 -10   6   8       63.29       62.70      4.11 o 
  -9   6   8      249.02      246.93      6.30 o 
  -8   6   8       28.62       23.85      2.32 o 
  -7   6   8       54.40       52.78      2.84 o 
  -6   6   8        0.07        0.13      1.32 o 
  -5   6   8        4.29        5.37      1.12 o 
  -4   6   8       33.93       37.46      2.12 o 
  -3   6   8        7.53        1.53      0.93 o 
  -2   6   8      167.15      198.33      4.85 o 
  -1   6   8       37.20       38.20      2.26 o 
   0   6   8     1462.17     1437.74     22.35 o 
   1   6   8       81.20       82.27      6.80 o 
   2   6   8      123.71      133.35      4.38 o 
   3   6   8       66.62       72.09      3.43 o 
   4   6   8       55.60       57.19      3.33 o 
   5   6   8       69.88       73.70      5.34 o 
   6   6   8       15.87       17.24      2.48 o 
   7   6   8      115.78      141.92      5.47 o 
 -11   7   8        0.08       -0.79      1.96 o 
 -10   7   8       51.31       49.38      3.36 o 
  -9   7   8        0.02        2.39      1.79 o 
  -8   7   8        6.68        9.44      1.97 o 
  -7   7   8        8.53       16.50      2.04 o 
  -6   7   8       24.26       23.13      2.13 o 
  -5   7   8        0.41       -1.11      1.58 o 
  -4   7   8        0.90       -0.81      1.10 o 
  -3   7   8       24.39       32.27      1.84 o 
  -2   7   8        0.25       -0.65      1.10 o 
  -1   7   8      211.81      234.82      5.33 o 
   0   7   8       40.44       44.77      2.82 o 
   1   7   8       17.95       21.42      2.18 o 
   2   7   8      103.44      104.11      4.71 o 
   3   7   8        6.98       12.66      2.14 o 
   4   7   8       27.90       27.20      2.71 o 
   5   7   8        0.02       -0.06      1.85 o 
   6   7   8       29.13       28.07      2.93 o 
   7   7   8       11.04       13.58      2.68 o 
 -10   8   8        5.70        1.73      2.11 o 
  -9   8   8       84.36       90.41      4.37 o 
  -8   8   8        0.11       -0.24      1.74 o 
  -7   8   8       18.63       21.54      3.14 o 
  -6   8   8        9.51       11.50      1.89 o 
  -5   8   8       30.33       29.96      2.69 o 
  -4   8   8        0.01       -1.72      1.55 o 
  -3   8   8        0.00       -2.95      1.47 o 
  -2   8   8       69.18       70.25      3.20 o 
  -1   8   8        3.90        7.29      2.28 o 
   0   8   8      307.36      343.59      8.00 o 
   1   8   8        0.02       -2.72      1.73 o 
   2   8   8       15.87       18.16      2.38 o 
   3   8   8       79.37       76.57      6.29 o 
   4   8   8        8.14        2.48      2.06 o 
   5   8   8       10.36       14.46      2.55 o 
  -8   9   8       62.59       65.91      3.65 o 
  -7   9   8        0.10       -1.51      1.71 o 
  -6   9   8        6.07        1.01      2.38 o 
  -5   9   8       39.15       46.79      5.81 o 
  -4   9   8        5.91        2.74      2.31 o 
  -3   9   8        0.51       -1.74      1.87 o 
  -2   9   8       10.37        8.77      2.15 o 
  -1   9   8      204.32      208.94      6.34 o 
   0   9   8        0.00        0.95      2.06 o 
   1   9   8       87.39       90.72      4.34 o 
   2   9   8        1.03       -1.70      2.47 o 
   3   9   8       29.81       28.27      2.95 o 
   4   9   8        3.44        9.31      2.45 o 
  -6  10   8       18.97       15.98      2.83 o 
  -5  10   8       36.90       31.03      3.22 o 
  -4  10   8        3.41        3.97      2.22 o 
  -3  10   8        0.14       -3.07      2.00 o 
  -2  10   8        0.05       -0.02      1.95 o 
  -1  10   8        2.37        0.55      2.23 o 
   0  10   8       66.91       75.37      4.34 o 
   1  10   8        0.10       -4.11      2.93 o 
   2  10   8        5.52        3.53      2.32 o 
 -13   1   9       37.97       37.93      3.58 o 
 -12   1   9        5.50        1.35      2.20 o 
 -11   1   9        0.13       -3.63      1.87 o 
 -10   1   9        1.09       -0.20      1.62 o 
  -9   1   9        0.97        1.69      1.60 o 
  -8   1   9        6.12        8.33      2.39 o 
  -7   1   9        2.33        1.95      1.52 o 
  -6   1   9        0.31        2.80      1.34 o 
  -5   1   9       34.61       47.37      2.21 o 
  -4   1   9        5.55        7.23      1.28 o 
  -3   1   9       65.29       63.68      2.76 o 
  -2   1   9       42.27       43.88      1.90 o 
  -1   1   9       23.54       25.11      1.38 o 
   0   1   9        2.53        5.03      1.20 o 
   1   1   9        0.24        1.13      1.06 o 
   2   1   9        3.77        4.68      1.23 o 
   3   1   9       19.97       17.22      2.23 o 
   4   1   9        2.44        2.61      1.37 o 
   5   1   9       25.05       31.52      2.15 o 
   6   1   9        0.20       -1.85      1.47 o 
   7   1   9        5.49        7.38      2.02 o 
   8   1   9        0.78       -2.28      1.63 o 
 -12   2   9        6.98        4.94      2.86 o 
 -11   2   9        0.91       -1.39      1.90 o 
 -10   2   9        2.72       -0.03      1.58 o 
  -9   2   9       14.96       18.29      2.19 o 
  -8   2   9        7.38       10.17      2.79 o 
  -7   2   9        5.99        3.46      1.47 o 
  -6   2   9      203.50      189.24      5.09 o 
  -5   2   9       32.86       39.36      1.71 o 
  -4   2   9        2.18        2.17      0.91 o 
  -3   2   9        5.67        5.02      1.07 o 
  -2   2   9       70.59       76.15      2.20 o 
  -1   2   9        3.04       -0.85      0.81 o 
   0   2   9       38.86       43.02      1.86 o 
   1   2   9       49.02       49.68      2.09 o 
   2   2   9      217.99      217.41      4.47 o 
   3   2   9       10.03        6.80      1.39 o 
   4   2   9        7.76        7.97      1.47 o 
   5   2   9        9.92       11.05      1.72 o 
   6   2   9       18.19       14.37      1.95 o 
   7   2   9        9.35       14.18      3.41 o 
 -12   3   9        0.98        0.78      1.82 o 
 -11   3   9        7.16        4.91      1.84 o 
 -10   3   9        6.30        4.10      1.74 o 
  -9   3   9       21.85       23.40      2.32 o 
  -8   3   9        8.33        6.19      1.67 o 
  -7   3   9       19.86       24.80      2.10 o 
  -6   3   9       17.63       19.14      4.08 o 
  -5   3   9       54.50       50.68      2.11 o 
  -4   3   9        2.41        0.24      0.74 o 
  -3   3   9        8.27        9.28      2.40 o 
  -2   3   9       20.98       21.33      2.76 o 
  -1   3   9        0.00        0.01      1.62 o 
   0   3   9      134.82      139.44      4.11 o 
   1   3   9      123.69      120.99      3.04 o 
   2   3   9       29.43       25.54      1.69 o 
   3   3   9        5.87        5.22      1.32 o 
   4   3   9        5.18        7.46      1.49 o 
   5   3   9        8.78        5.84      1.77 o 
   6   3   9        5.09        1.89      1.56 o 
   7   3   9       11.66       13.30      2.12 o 
 -12   4   9        7.98        8.58      2.18 o 
 -11   4   9        8.66        8.72      2.05 o 
 -10   4   9        2.32       -0.23      1.72 o 
  -9   4   9       26.53       24.01      2.39 o 
  -8   4   9        9.44       11.15      1.99 o 
  -7   4   9        0.03       -0.80      1.33 o 
  -6   4   9       66.60       71.20      3.16 o 
  -5   4   9        9.01        6.07      2.30 o 
  -4   4   9       37.62       33.76      1.96 o 
  -3   4   9        6.04        5.67      2.44 o 
  -2   4   9      161.10      164.54      6.63 o 
  -1   4   9       56.28       70.00      4.80 o 
   0   4   9       77.32       65.44      4.44 o 
   1   4   9       81.16       82.93      2.47 o 
   2   4   9      110.85      109.55      3.11 o 
   3   4   9       17.87       12.71      1.82 o 
   4   4   9        1.25        0.12      1.33 o 
   5   4   9       11.11       13.16      1.85 o 
   6   4   9        7.77       10.38      1.89 o 
   7   4   9       50.27       46.02      2.92 o 
 -11   5   9       22.35       22.30      2.73 o 
 -10   5   9        9.18        6.75      1.99 o 
  -9   5   9       41.33       38.71      2.79 o 
  -8   5   9        0.00       -0.70      1.41 o 
  -7   5   9       19.54       18.39      1.96 o 
  -6   5   9        6.39        8.54      1.61 o 
  -5   5   9       14.04       17.41      1.33 o 
  -4   5   9       12.00       19.44      3.16 o 
  -3   5   9        6.35       13.82      2.94 o 
  -2   5   9      166.23      180.44      7.34 o 
  -1   5   9        2.76        4.78      2.30 o 
   0   5   9      299.34      310.24      9.90 o 
   1   5   9       86.32       91.06      3.41 o 
   2   5   9        0.82       -2.68      1.40 o 
   3   5   9        2.04        0.37      2.75 o 
   4   5   9        0.88        2.52      1.68 o 
   5   5   9        7.78        4.37      3.06 o 
   6   5   9        7.26        8.72      1.90 o 
 -10   6   9        1.11       -0.48      1.86 o 
  -9   6   9       16.61       18.06      2.32 o 
  -8   6   9        8.24        6.50      1.80 o 
  -7   6   9        5.08        2.33      1.51 o 
  -6   6   9       11.43        9.57      1.74 o 
  -5   6   9        6.03        1.64      1.32 o 
  -4   6   9       80.37       91.26      3.20 o 
  -3   6   9        6.78        6.91      2.85 o 
  -2   6   9        0.21        2.54      2.20 o 
  -1   6   9        2.91        6.51      2.29 o 
   0   6   9        0.81        5.26      5.28 o 
   1   6   9        7.32        8.64      1.61 o 
   2   6   9        0.25        0.52      1.53 o 
   3   6   9        0.01        2.05      2.96 o 
   4   6   9        5.36        0.41      3.03 o 
   5   6   9       13.24       19.49      2.53 o 
  -9   7   9       21.80       27.08      2.66 o 
  -8   7   9        0.09        0.36      1.64 o 
  -7   7   9        2.78       -0.31      1.50 o 
  -6   7   9        6.51        4.93      1.75 o 
  -5   7   9       19.24       19.76      2.11 o 
  -4   7   9       18.59       19.57      1.94 o 
  -3   7   9        3.21        0.60      1.34 o 
  -2   7   9       27.98       30.00      2.03 o 
  -1   7   9        8.98       10.46      2.60 o 
   0   7   9       38.95       50.60      2.74 o 
   1   7   9       10.34       11.13      1.89 o 
   2   7   9       81.05       85.98      4.67 o 
   3   7   9        0.79       -0.96      1.66 o 
   4   7   9        5.41        7.76      2.22 o 
  -8   8   9       13.92       15.42      2.33 o 
  -7   8   9        6.68        3.91      1.82 o 
  -6   8   9       23.58       19.39      4.06 o 
  -5   8   9      120.13      113.94      4.40 o 
  -4   8   9       66.91       62.15      5.25 o 
  -3   8   9       11.17       11.27      2.02 o 
  -2   8   9       11.55       11.20      1.86 o 
  -1   8   9       29.46       39.18      2.71 o 
   0   8   9        1.07        0.50      2.50 o 
   1   8   9        2.85        1.71      2.06 o 
   2   8   9       10.97        1.45      3.03 o 
   3   8   9       51.37       62.37      4.24 o 
  -6   9   9        3.62        5.06      3.76 o 
  -5   9   9        7.46        7.93      2.43 o 
  -4   9   9        0.10       -2.41      1.77 o 
  -3   9   9       14.49       14.34      2.11 o 
  -2   9   9       11.74       12.38      2.03 o 
  -1   9   9        9.67       11.05      2.16 o 
   0   9   9        1.37        1.61      1.92 o 
   1   9   9        0.00       -0.37      2.53 o 
 -11   0  10        0.38       -1.71      2.82 o 
 -10   0  10       19.45       23.48      3.81 o 
  -9   0  10       92.70       80.31      4.87 o 
  -8   0  10       58.37       58.85      5.92 o 
  -7   0  10       93.05       94.48      4.83 o 
  -6   0  10      683.20      634.29     16.97 o 
  -5   0  10        7.72       16.06      2.77 o 
  -4   0  10      217.63      249.89     11.64 o 
  -3   0  10       88.96       89.35      7.80 o 
  -2   0  10       36.58       30.05      2.10 o 
  -1   0  10      345.06      318.82      7.90 o 
   0   0  10      301.39      320.05      8.05 o 
   1   0  10       24.52       27.36      2.63 o 
   2   0  10       12.85       15.78      3.21 o 
   3   0  10       41.34       39.97      5.48 o 
   4   0  10        9.53       13.64      4.09 o 
   5   0  10        9.07        7.42      2.48 o 
 -11   1  10       13.38       11.88      2.17 o 
 -10   1  10       13.67       16.14      2.74 o 
  -9   1  10       22.04       31.03      2.60 o 
  -8   1  10        1.63        0.56      2.46 o 
  -7   1  10        4.62        1.64      1.44 o 
  -6   1  10        2.48        3.08      1.47 o 
  -5   1  10      240.25      254.82      5.22 o 
  -4   1  10       28.99       24.81      1.83 o 
  -3   1  10       22.43       22.57      1.66 o 
  -2   1  10      209.86      204.50      3.38 o 
  -1   1  10       61.13       58.83      2.33 o 
   0   1  10       78.68       74.08      2.57 o 
   1   1  10        1.06       -0.18      1.22 o 
   2   1  10      232.54      224.55      4.72 o 
   3   1  10       36.60       41.52      2.26 o 
   4   1  10      109.32      114.15      3.63 o 
   5   1  10        9.88       12.68      2.64 o 
 -11   2  10        0.80        1.86      1.79 o 
 -10   2  10       42.66       42.03      3.45 o 
  -9   2  10        4.71        1.23      1.84 o 
  -8   2  10       28.73       26.59      3.06 o 
  -7   2  10       33.71       26.82      2.05 o 
  -6   2  10      154.67      152.15      3.99 o 
  -5   2  10        0.01        2.25      1.27 o 
  -4   2  10       89.16       81.30      2.68 o 
  -3   2  10      137.55      121.50      4.26 o 
  -2   2  10       53.65       62.92      2.03 o 
  -1   2  10      130.40      117.53      3.73 o 
   0   2  10      145.44      157.89      5.85 o 
   1   2  10        0.73       -1.33      1.11 o 
   2   2  10        0.19       -0.52      1.32 o 
   3   2  10       50.48       57.25      2.54 o 
   4   2  10        0.02       -0.35      1.40 o 
   5   2  10       25.95       31.10      2.28 o 
 -10   3  10       13.05       18.19      2.47 o 
  -9   3  10       32.72       25.03      2.48 o 
  -8   3  10        8.95        9.92      2.04 o 
  -7   3  10        6.27       10.23      1.92 o 
  -6   3  10        4.03        4.75      1.38 o 
  -5   3  10      194.43      207.05      4.33 o 
  -4   3  10        4.77        7.02      1.63 o 
  -3   3  10      172.53      185.55      6.94 o 
  -2   3  10       26.46       26.96      2.64 o 
  -1   3  10      163.04      183.55      6.90 o 
   0   3  10       10.58        9.24      1.66 o 
   1   3  10       52.92       56.41      2.22 o 
   2   3  10       25.68       34.05      2.01 o 
   3   3  10        2.35        4.67      1.44 o 
   4   3  10      129.83      158.11      4.50 o 
   5   3  10       17.77       22.14      2.09 o 
 -10   4  10       82.15       81.04      3.95 o 
  -9   4  10       25.35       23.80      2.51 o 
  -8   4  10        0.29        1.52      1.75 o 
  -7   4  10        2.72       -0.36      1.57 o 
  -6   4  10       20.97       30.86      3.28 o 
  -5   4  10       11.89       12.37      1.27 o 
  -4   4  10        4.69        3.19      2.99 o 
  -3   4  10       78.90      100.88      5.75 o 
  -2   4  10        0.09       -0.70      2.01 o 
  -1   4  10       88.92       81.64      5.20 o 
   0   4  10       55.37       62.61      4.42 o 
   1   4  10       23.60       26.82      2.02 o 
   2   4  10        0.29       -0.57      1.19 o 
   3   4  10       54.32       57.65      2.63 o 
   4   4  10        6.13        3.36      2.77 o 
  -9   5  10       17.05       22.93      2.47 o 
  -8   5  10       15.26        9.84      1.96 o 
  -7   5  10        5.42        3.34      2.01 o 
  -6   5  10       13.25        7.21      2.39 o 
  -5   5  10      139.57      169.80     17.53 o 
  -4   5  10       37.25       34.83      7.49 o 
  -3   5  10      631.82      684.00     16.74 o 
  -2   5  10      117.00      110.95      5.17 o 
  -1   5  10       31.31       22.86      5.81 o 
   0   5  10        0.02       -4.88      2.44 o 
   1   5  10       47.23       41.75      2.47 o 
   2   5  10       64.36       65.11      3.11 o 
   3   5  10        1.14       -1.17      1.62 o 
  -8   6  10        0.81       -0.34      1.63 o 
  -7   6  10        0.72       -1.67      1.52 o 
  -6   6  10       22.97       20.99      2.15 o 
  -5   6  10        8.69       12.22      3.28 o 
  -4   6  10        0.22        0.60      3.95 o 
  -3   6  10        3.76       12.64      3.51 o 
  -2   6  10        3.86       -1.56      2.21 o 
  -1   6  10       41.11       55.46      4.84 o 
   0   6  10       16.61       10.69      5.86 o 
   1   6  10       30.10       27.29      3.81 o 
   2   6  10        2.06        2.75      1.73 o 
  -6   7  10        4.03        4.44      1.75 o 
  -5   7  10       30.69       30.87      4.29 o 
  -4   7  10       39.35       42.53      4.77 o 
  -3   7  10      246.51      254.14      7.86 o 
  -2   7  10       36.68       24.10      3.26 o 
  -1   7  10       12.50       13.39      6.69 o 
   0   7  10       12.36       14.38      3.69 o 
   1   7  10       33.26       20.97      3.83 o 
  -8   1  11        0.48       -0.72      1.53 o 
  -7   1  11        9.50       15.30      1.88 o 
  -6   1  11        1.82       -2.65      1.33 o 
  -5   1  11        7.60       10.71      1.72 o 
  -4   1  11        0.15       -0.77      1.25 o 
  -3   1  11        8.61        7.23      1.39 o 
  -2   1  11       23.28       25.65      1.77 o 
  -1   1  11        3.68        1.72      1.30 o 
   0   1  11        0.15       -0.35      1.20 o 
   1   1  11        5.23        5.68      1.41 o 
   2   1  11        4.33       -0.66      1.52 o 
  -8   2  11        0.03        2.38      1.56 o 
  -7   2  11        1.00        0.93      1.48 o 
  -6   2  11        0.20        1.12      2.05 o 
  -5   2  11        0.01       -2.21      1.21 o 
  -4   2  11        2.37        1.96      1.18 o 
  -3   2  11       26.65       30.81      1.69 o 
  -2   2  11       10.81       12.14      1.69 o 
  -1   2  11       38.88       45.31      2.55 o 
   0   2  11        1.88        1.85      1.21 o 
   1   2  11        3.81        6.98      1.35 o 
   2   2  11        0.20       -1.33      1.21 o 
  -7   3  11        5.05        4.37      1.74 o 
  -6   3  11        0.10        0.08      1.28 o 
  -5   3  11       19.95       20.71      1.60 o 
  -4   3  11       12.69       13.63      2.90 o 
  -3   3  11       93.89       91.46      4.22 o 
  -2   3  11      166.03      183.67      7.20 o 
  -1   3  11       28.61       26.84      3.68 o 
   0   3  11        0.00       -3.99      2.20 o 
   1   3  11       22.77       28.34      1.71 o 
  -6   4  11       39.25       38.32      4.18 o 
  -5   4  11       61.43       71.00      5.12 o 
  -4   4  11        3.33        5.55      2.96 o 
  -3   4  11       98.08      100.17      4.63 o 
  -2   4  11        5.15        4.89     10.04 o 
  -1   4  11        9.38       10.52      3.02 o 
   0   4  11        4.59        2.28      5.01 o 
  -4   5  11       11.63       10.06      3.45 o 
  -3   5  11       50.50       54.25      3.90 o 
  -2   5  11       68.09       73.08      5.33 o 
                                                 
